# Supplementary material for: Analysis of the Sperm Head Protein Profiles in Fertile Men: Consistency across Time in the Levels of Expression of Heat Shock Proteins and Peroxiredoxins
Source: PLoS One. 2013 Oct 30;8(10):e77471. doi: 10.1371/journal.pone.0077471 (PMC3813703; doi:10.1371/journal.pone.0077471)
Supplement: File S1 — Contains: Table S1. Semen parameters data from the six subjects. The average age of the three subjects included in the proteomic analysis was 35.7 yrs (30, 38, and 39 years). Two of the subjects had a previous history of natural fecundity. The third one had not previously attempted to achieve pregnancy with partners. One subject had a history of hypertension that was well-controlled by medication with no additional significant co-morbidities. Another subject had a history of tobacco consumption that had been terminated for more than three years. Neither of the other subjects reported a history of smoking or illicit drug use. The average age of the three subjects added for the western blot analysis, were 24 (22–26) yrs. None of these three subjects have any significant co-morbidity. There was no history of smoking or use of any drugs and medications. All six subjects had values that placed them in the fertile range, as per WHO standards. Table S2. List of the 686 identified proteins by LC-MS/MS analysis. Each identified protein is listed from the most abundant to the less abundant. Table S3. List of protein analysed in the intra-individual and inter-individual analyses. Each protein included in the variation analyses for each subject is listed depending its variation level. The lowest is the CV, the lowest is the variation level over-time and/or among subject. (XLSX) [file pone.0077471.s003.xlsx]

## Sheet: Table S1
Semen parameters of the 6 subjects
Semen Parameters (median)	Subject 1	Subject 2	Subject 3	Subject 4	Subject 5	Subject 6
Sperm density (10-6/ml)	127	48	86	95.8	20.8	83.5
% Forward motility	49	40	80	56.522	6.24	74.315
% Normal Morphology	20	24	72	42	36	42

## Sheet: Table S2
Proteins identified by the LC-MS/MS analysis.
#	Accession Number	Bio View:Identified Proteins (686)	Molecular Weight
1	Q02383	SEMG2_HUMAN Semenogelin-2 OS=Homo sapiens GN=SEMG2 PE=1 SV=1	65 kDa
2	P02751	FINC_HUMAN Fibronectin OS=Homo sapiens GN=FN1 PE=1 SV=4	263 kDa
3	P04279	SEMG1_HUMAN Semenogelin-1 OS=Homo sapiens GN=SEMG1 PE=1 SV=2	52 kDa
4	P12273	PIP_HUMAN Prolactin-inducible protein OS=Homo sapiens GN=PIP PE=1 SV=1	17 kDa
5	A8K6Z6	A8K6Z6_HUMAN cDNA FLJ78262, highly similar to Homo sapiens semenogelin II (SEMG2), mRNA OS=Homo sapiens PE=2 SV=1	66 kDa
6	P10909	CLUS_HUMAN Clusterin OS=Homo sapiens GN=CLU PE=1 SV=1	52 kDa
7	P54652	HSP72_HUMAN Heat shock-related 70 kDa protein 2 OS=Homo sapiens GN=HSPA2 PE=1 SV=1	70 kDa
8	A8K9U8 (+1)	A8K9U8_HUMAN cDNA FLJ75480, highly similar to Human lactoferrin OS=Homo sapiens PE=2 SV=1	78 kDa
9	P11021	GRP78_HUMAN 78 kDa glucose-regulated protein OS=Homo sapiens GN=HSPA5 PE=1 SV=2	72 kDa
10	P68371 (+2)	TBB2C_HUMAN Tubulin beta-2C chain OS=Homo sapiens GN=TUBB2C PE=1 SV=1	50 kDa
11	Q5JQC9 (+1)	AKAP4_HUMAN A-kinase anchor protein 4 OS=Homo sapiens GN=AKAP4 PE=1 SV=1	94 kDa
12	Q5BJF6 (+2)	ODFP2_HUMAN Outer dense fiber protein 2 OS=Homo sapiens GN=ODF2 PE=1 SV=1	95 kDa
13	P07288 (+1)	KLK3_HUMAN Prostate-specific antigen OS=Homo sapiens GN=KLK3 PE=1 SV=2	29 kDa
14	P07900	HS90A_HUMAN Heat shock protein HSP 90-alpha OS=Homo sapiens GN=HSP90AA1 PE=1 SV=5	85 kDa
15	B7ZLE5	B7ZLE5_HUMAN FN1 protein OS=Homo sapiens GN=FN1 PE=2 SV=1	247 kDa
16	Q9BTM1	H2AJ_HUMAN Histone H2A.J OS=Homo sapiens GN=H2AFJ PE=1 SV=1	14 kDa
17	P06858 (+3)	LIPL_HUMAN Lipoprotein lipase OS=Homo sapiens GN=LPL PE=1 SV=1	53 kDa
18	D3DUS9	D3DUS9_HUMAN Triosephosphate isomerase OS=Homo sapiens GN=TPI1 PE=3 SV=1	31 kDa
19	Q13748	TBA3C_HUMAN Tubulin alpha-3C/D chain OS=Homo sapiens GN=TUBA3C PE=1 SV=3	50 kDa
20	P06733	ENOA_HUMAN Alpha-enolase OS=Homo sapiens GN=ENO1 PE=1 SV=2	47 kDa
21	A0JLP2	A0JLP2_HUMAN SEMG1 protein (Fragment) OS=Homo sapiens GN=SEMG1 PE=2 SV=1	37 kDa
22	P04264	K2C1_HUMAN Keratin, type II cytoskeletal 1 OS=Homo sapiens GN=KRT1 PE=1 SV=6	66 kDa
23	P55268	LAMB2_HUMAN Laminin subunit beta-2 OS=Homo sapiens GN=LAMB2 PE=1 SV=2	196 kDa
24	P20142	PEPC_HUMAN Gastricsin OS=Homo sapiens GN=PGC PE=1 SV=1	42 kDa
25	P04075	ALDOA_HUMAN Fructose-bisphosphate aldolase A OS=Homo sapiens GN=ALDOA PE=1 SV=2	39 kDa
26	P06576 (+1)	ATPB_HUMAN ATP synthase subunit beta, mitochondrial OS=Homo sapiens GN=ATP5B PE=1 SV=3	57 kDa
27	P14625 (+1)	ENPL_HUMAN Endoplasmin OS=Homo sapiens GN=HSP90B1 PE=1 SV=1	92 kDa
28	O14556	G3PT_HUMAN Glyceraldehyde-3-phosphate dehydrogenase, testis-specific OS=Homo sapiens GN=GAPDHS PE=1 SV=2	45 kDa
29	P15309	PPAP_HUMAN Prostatic acid phosphatase OS=Homo sapiens GN=ACPP PE=1 SV=3	45 kDa
30	D3DQX5	D3DQX5_HUMAN Nucleobindin 2, isoform CRA_a OS=Homo sapiens GN=NUCB2 PE=4 SV=1	50 kDa
31	O15230	LAMA5_HUMAN Laminin subunit alpha-5 OS=Homo sapiens GN=LAMA5 PE=1 SV=7	400 kDa
32	Q9H173	SIL1_HUMAN Nucleotide exchange factor SIL1 OS=Homo sapiens GN=SIL1 PE=1 SV=1	52 kDa
33	P60709 (+7)	ACTB_HUMAN Actin, cytoplasmic 1 OS=Homo sapiens GN=ACTB PE=1 SV=1	42 kDa
34	Q9BUN1 (+1)	CA056_HUMAN Uncharacterized protein C1orf56 OS=Homo sapiens GN=C1orf56 PE=1 SV=1	37 kDa
35	P10323	ACRO_HUMAN Acrosin OS=Homo sapiens GN=ACR PE=2 SV=4	46 kDa
36	P36969	GPX4_HUMAN Phospholipid hydroperoxide glutathione peroxidase, mitochondrial OS=Homo sapiens GN=GPX4 PE=1 SV=3	22 kDa
37	Q9Y230	RUVB2_HUMAN RuvB-like 2 OS=Homo sapiens GN=RUVBL2 PE=1 SV=3	51 kDa
38	Q9NR99	MXRA5_HUMAN Matrix-remodeling-associated protein 5 OS=Homo sapiens GN=MXRA5 PE=2 SV=2	312 kDa
39	P11047	LAMC1_HUMAN Laminin subunit gamma-1 OS=Homo sapiens GN=LAMC1 PE=1 SV=3	178 kDa
40	Q96A08	H2B1A_HUMAN Histone H2B type 1-A OS=Homo sapiens GN=HIST1H2BA PE=1 SV=3	14 kDa
41	Q96PU9	ODF3A_HUMAN Outer dense fiber protein 3 OS=Homo sapiens GN=ODF3 PE=2 SV=1	28 kDa
42	P07911 (+3)	UROM_HUMAN Uromodulin OS=Homo sapiens GN=UMOD PE=1 SV=1	70 kDa
43	Q9BS86 (+1)	ZPBP1_HUMAN Zona pellucida-binding protein 1 OS=Homo sapiens GN=ZPBP PE=2 SV=1	40 kDa
44	P78371 (+1)	TCPB_HUMAN T-complex protein 1 subunit beta OS=Homo sapiens GN=CCT2 PE=1 SV=4	57 kDa
45	P30101	PDIA3_HUMAN Protein disulfide-isomerase A3 OS=Homo sapiens GN=PDIA3 PE=1 SV=4	57 kDa
46	Q9HAT0	ROP1A_HUMAN Ropporin-1A OS=Homo sapiens GN=ROPN1 PE=1 SV=2	24 kDa
47	P50991 (+1)	TCPD_HUMAN T-complex protein 1 subunit delta OS=Homo sapiens GN=CCT4 PE=1 SV=4	58 kDa
48	P15144 (+1)	AMPN_HUMAN Aminopeptidase N OS=Homo sapiens GN=ANPEP PE=1 SV=4	110 kDa
49	Q9Y265 (+1)	RUVB1_HUMAN RuvB-like 1 OS=Homo sapiens GN=RUVBL1 PE=1 SV=1	50 kDa
50	P34931 (+1)	HS71L_HUMAN Heat shock 70 kDa protein 1-like OS=Homo sapiens GN=HSPA1L PE=1 SV=2	70 kDa
51	P35527	K1C9_HUMAN Keratin, type I cytoskeletal 9 OS=Homo sapiens GN=KRT9 PE=1 SV=3	62 kDa
52	P54107 (+1)	CRIS1_HUMAN Cysteine-rich secretory protein 1 OS=Homo sapiens GN=CRISP1 PE=1 SV=1	28 kDa
53	Q00796	DHSO_HUMAN Sorbitol dehydrogenase OS=Homo sapiens GN=SORD PE=1 SV=4	38 kDa
54	P10809	CH60_HUMAN 60 kDa heat shock protein, mitochondrial OS=Homo sapiens GN=HSPD1 PE=1 SV=2	61 kDa
55	B4DRT3	B4DRT3_HUMAN Pyruvate kinase OS=Homo sapiens PE=2 SV=1	56 kDa
56	P62258	1433E_HUMAN 14-3-3 protein epsilon OS=Homo sapiens GN=YWHAE PE=1 SV=1	29 kDa
57	O75969	AKAP3_HUMAN A-kinase anchor protein 3 OS=Homo sapiens GN=AKAP3 PE=1 SV=2	95 kDa
58	Q06830	PRDX1_HUMAN Peroxiredoxin-1 OS=Homo sapiens GN=PRDX1 PE=1 SV=1	22 kDa
59	Q53HR5	Q53HR5_HUMAN Elongation factor 1-alpha (Fragment) OS=Homo sapiens PE=2 SV=1	50 kDa
60	P30041	PRDX6_HUMAN Peroxiredoxin-6 OS=Homo sapiens GN=PRDX6 PE=1 SV=3	25 kDa
61	Q9UIF3	TEKT2_HUMAN Tektin-2 OS=Homo sapiens GN=TEKT2 PE=1 SV=1	50 kDa
62	P62805	H4_HUMAN Histone H4 OS=Homo sapiens GN=HIST1H4A PE=1 SV=2	11 kDa
63	P04792	HSPB1_HUMAN Heat shock protein beta-1 OS=Homo sapiens GN=HSPB1 PE=1 SV=2	23 kDa
64	Q66K79	CBPZ_HUMAN Carboxypeptidase Z OS=Homo sapiens GN=CPZ PE=1 SV=2	74 kDa
65	P06727	APOA4_HUMAN Apolipoprotein A-IV OS=Homo sapiens GN=APOA4 PE=1 SV=3	45 kDa
66	P04406	G3P_HUMAN Glyceraldehyde-3-phosphate dehydrogenase OS=Homo sapiens GN=GAPDH PE=1 SV=3	36 kDa
67	O00339	MATN2_HUMAN Matrilin-2 OS=Homo sapiens GN=MATN2 PE=1 SV=3	107 kDa
68	Q6UW49	SPESP_HUMAN Sperm equatorial segment protein 1 OS=Homo sapiens GN=SPESP1 PE=1 SV=1	39 kDa
69	Q7L266	ASGL1_HUMAN L-asparaginase OS=Homo sapiens GN=ASRGL1 PE=1 SV=2	32 kDa
70	Q9UL16 (+1)	CCD19_HUMAN Coiled-coil domain-containing protein 19, mitochondrial OS=Homo sapiens GN=CCDC19 PE=1 SV=2	66 kDa
71	P11142	HSP7C_HUMAN Heat shock cognate 71 kDa protein OS=Homo sapiens GN=HSPA8 PE=1 SV=1	71 kDa
72	Q08380 (+1)	LG3BP_HUMAN Galectin-3-binding protein OS=Homo sapiens GN=LGALS3BP PE=1 SV=1	65 kDa
73	P21266	GSTM3_HUMAN Glutathione S-transferase Mu 3 OS=Homo sapiens GN=GSTM3 PE=1 SV=3	27 kDa
74	P08107	HSP71_HUMAN Heat shock 70 kDa protein 1A/1B OS=Homo sapiens GN=HSPA1A PE=1 SV=5	70 kDa
75	P05154	IPSP_HUMAN Plasma serine protease inhibitor OS=Homo sapiens GN=SERPINA5 PE=1 SV=2	46 kDa
76	P26641 (+1)	EF1G_HUMAN Elongation factor 1-gamma OS=Homo sapiens GN=EEF1G PE=1 SV=3	50 kDa
77	P50990 (+1)	TCPQ_HUMAN T-complex protein 1 subunit theta OS=Homo sapiens GN=CCT8 PE=1 SV=4	60 kDa
78	P02647	APOA1_HUMAN Apolipoprotein A-I OS=Homo sapiens GN=APOA1 PE=1 SV=1	31 kDa
79	Q9Y4L1	HYOU1_HUMAN Hypoxia up-regulated protein 1 OS=Homo sapiens GN=HYOU1 PE=1 SV=1	111 kDa
80	P17987	TCPA_HUMAN T-complex protein 1 subunit alpha OS=Homo sapiens GN=TCP1 PE=1 SV=1	60 kDa
81	P25705	ATPA_HUMAN ATP synthase subunit alpha, mitochondrial OS=Homo sapiens GN=ATP5A1 PE=1 SV=1	60 kDa
82	P35908	K22E_HUMAN Keratin, type II cytoskeletal 2 epidermal OS=Homo sapiens GN=KRT2 PE=1 SV=2	65 kDa
83	Q9NS25	SPNXB_HUMAN Sperm protein associated with the nucleus on the X chromosome B/F OS=Homo sapiens GN=SPANXB1 PE=2 SV=1	12 kDa
84	P63167	DYL1_HUMAN Dynein light chain 1, cytoplasmic OS=Homo sapiens GN=DYNLL1 PE=1 SV=1	10 kDa
85	P13645	K1C10_HUMAN Keratin, type I cytoskeletal 10 OS=Homo sapiens GN=KRT10 PE=1 SV=6	59 kDa
86	P10515 (+1)	ODP2_HUMAN Dihydrolipoyllysine-residue acetyltransferase component of pyruvate dehydrogenase complex, mitochondrial OS=Homo sapiens GN=DLAT PE=1 SV=3	69 kDa
87	Q96FJ2	DYL2_HUMAN Dynein light chain 2, cytoplasmic OS=Homo sapiens GN=DYNLL2 PE=1 SV=1	10 kDa
88	Q6W4X9	MUC6_HUMAN Mucin-6 OS=Homo sapiens GN=MUC6 PE=1 SV=2	252 kDa
89	O75952	CABYR_HUMAN Calcium-binding tyrosine phosphorylation-regulated protein OS=Homo sapiens GN=CABYR PE=1 SV=2	53 kDa
90	P07864	LDHC_HUMAN L-lactate dehydrogenase C chain OS=Homo sapiens GN=LDHC PE=2 SV=4	36 kDa
91	P40227 (+2)	TCPZ_HUMAN T-complex protein 1 subunit zeta OS=Homo sapiens GN=CCT6A PE=1 SV=3	58 kDa
92	Q13438 (+2)	OS9_HUMAN Protein OS-9 OS=Homo sapiens GN=OS9 PE=1 SV=1	76 kDa
93	Q5T655 (+1)	CC147_HUMAN Coiled-coil domain-containing protein 147 OS=Homo sapiens GN=CCDC147 PE=2 SV=1	103 kDa
94	P23284	PPIB_HUMAN Peptidyl-prolyl cis-trans isomerase B OS=Homo sapiens GN=PPIB PE=1 SV=2	24 kDa
95	P02768 (+1)	ALBU_HUMAN Serum albumin OS=Homo sapiens GN=ALB PE=1 SV=2	69 kDa
96	P12277	KCRB_HUMAN Creatine kinase B-type OS=Homo sapiens GN=CKB PE=1 SV=1	43 kDa
97	Q14697 (+1)	GANAB_HUMAN Neutral alpha-glucosidase AB OS=Homo sapiens GN=GANAB PE=1 SV=3	107 kDa
98	P09622 (+1)	DLDH_HUMAN Dihydrolipoyl dehydrogenase, mitochondrial OS=Homo sapiens GN=DLD PE=1 SV=2	54 kDa
99	P08238 (+1)	HS90B_HUMAN Heat shock protein HSP 90-beta OS=Homo sapiens GN=HSP90AB1 PE=1 SV=4	83 kDa
100	O00330	ODPX_HUMAN Pyruvate dehydrogenase protein X component, mitochondrial OS=Homo sapiens GN=PDHX PE=1 SV=3	54 kDa
101	P08670	VIME_HUMAN Vimentin OS=Homo sapiens GN=VIM PE=1 SV=4	54 kDa
102	Q99832 (+3)	TCPH_HUMAN T-complex protein 1 subunit eta OS=Homo sapiens GN=CCT7 PE=1 SV=2	59 kDa
103	P07237	PDIA1_HUMAN Protein disulfide-isomerase OS=Homo sapiens GN=P4HB PE=1 SV=3	57 kDa
104	P48723 (+1)	HSP13_HUMAN Heat shock 70 kDa protein 13 OS=Homo sapiens GN=HSPA13 PE=1 SV=1	52 kDa
105	Q96DA0 (+1)	ZG16B_HUMAN Zymogen granule protein 16 homolog B OS=Homo sapiens GN=ZG16B PE=1 SV=3	23 kDa
106	Q9BXF9	TEKT3_HUMAN Tektin-3 OS=Homo sapiens GN=TEKT3 PE=1 SV=1	57 kDa
107	P08253	MMP2_HUMAN 72 kDa type IV collagenase OS=Homo sapiens GN=MMP2 PE=1 SV=2	74 kDa
108	P30044	PRDX5_HUMAN Peroxiredoxin-5, mitochondrial OS=Homo sapiens GN=PRDX5 PE=1 SV=3	22 kDa
109	Q13162	PRDX4_HUMAN Peroxiredoxin-4 OS=Homo sapiens GN=PRDX4 PE=1 SV=1	31 kDa
110	P48643 (+1)	TCPE_HUMAN T-complex protein 1 subunit epsilon OS=Homo sapiens GN=CCT5 PE=1 SV=1	60 kDa
111	Q02818 (+1)	NUCB1_HUMAN Nucleobindin-1 OS=Homo sapiens GN=NUCB1 PE=1 SV=4	54 kDa
112	P0CG48 (+10)	UBC_HUMAN Polyubiquitin-C OS=Homo sapiens GN=UBC PE=1 SV=1	77 kDa
113	Q969V4 (+1)	TEKT1_HUMAN Tektin-1 OS=Homo sapiens GN=TEKT1 PE=2 SV=1	48 kDa
114	P55072	TERA_HUMAN Transitional endoplasmic reticulum ATPase OS=Homo sapiens GN=VCP PE=1 SV=4	89 kDa
115	Q9HB40	RISC_HUMAN Retinoid-inducible serine carboxypeptidase OS=Homo sapiens GN=SCPEP1 PE=1 SV=1	51 kDa
116	O14645	IDLC_HUMAN Axonemal dynein light intermediate polypeptide 1 OS=Homo sapiens GN=DNALI1 PE=2 SV=2	30 kDa
117	P48047	ATPO_HUMAN ATP synthase subunit O, mitochondrial OS=Homo sapiens GN=ATP5O PE=1 SV=1	23 kDa
118	O43707	ACTN4_HUMAN Alpha-actinin-4 OS=Homo sapiens GN=ACTN4 PE=1 SV=2	105 kDa
119	P51888 (+1)	PRELP_HUMAN Prolargin OS=Homo sapiens GN=PRELP PE=1 SV=1	44 kDa
120	P06865 (+1)	HEXA_HUMAN Beta-hexosaminidase subunit alpha OS=Homo sapiens GN=HEXA PE=1 SV=1	61 kDa
121	P07205	PGK2_HUMAN Phosphoglycerate kinase 2 OS=Homo sapiens GN=PGK2 PE=1 SV=3	45 kDa
122	Q9HBV2	SACA1_HUMAN Sperm acrosome membrane-associated protein 1 OS=Homo sapiens GN=SPACA1 PE=1 SV=1	32 kDa
123	Q5VV23	Q5VV23_HUMAN Chromosome 10 open reading frame 63 OS=Homo sapiens GN=C10orf63 PE=2 SV=1	29 kDa
124	P60660 (+1)	MYL6_HUMAN Myosin light polypeptide 6 OS=Homo sapiens GN=MYL6 PE=1 SV=2	17 kDa
125	O95995	GAS8_HUMAN Growth arrest-specific protein 8 OS=Homo sapiens GN=GAS8 PE=1 SV=1	56 kDa
126	P49368 (+3)	TCPG_HUMAN T-complex protein 1 subunit gamma OS=Homo sapiens GN=CCT3 PE=1 SV=4	61 kDa
127	P13796 (+1)	PLSL_HUMAN Plastin-2 OS=Homo sapiens GN=LCP1 PE=1 SV=5	70 kDa
128	P04083	ANXA1_HUMAN Annexin A1 OS=Homo sapiens GN=ANXA1 PE=1 SV=2	39 kDa
129	Q8NEB7 (+2)	ACRBP_HUMAN Acrosin-binding protein OS=Homo sapiens GN=ACRBP PE=2 SV=1	61 kDa
130	P49913	CAMP_HUMAN Cathelicidin antimicrobial peptide OS=Homo sapiens GN=CAMP PE=1 SV=1	19 kDa
131	P15121	ALDR_HUMAN Aldose reductase OS=Homo sapiens GN=AKR1B1 PE=1 SV=3	36 kDa
132	Q02809 (+3)	PLOD1_HUMAN Procollagen-lysine,2-oxoglutarate 5-dioxygenase 1 OS=Homo sapiens GN=PLOD1 PE=1 SV=2	84 kDa
133	Q9Y5X9 (+2)	LIPE_HUMAN Endothelial lipase OS=Homo sapiens GN=LIPG PE=1 SV=1	57 kDa
134	Q9H7G6 (+2)	Q9H7G6_HUMAN cDNA: FLJ20897 fis, clone ADKA03573 OS=Homo sapiens PE=1 SV=1	71 kDa
135	Q15506	SP17_HUMAN Sperm surface protein Sp17 OS=Homo sapiens GN=SPA17 PE=1 SV=1	17 kDa
136	Q9Y6A4	CP080_HUMAN UPF0468 protein C16orf80 OS=Homo sapiens GN=C16orf80 PE=1 SV=1	23 kDa
137	P84243 (+3)	H33_HUMAN Histone H3.3 OS=Homo sapiens GN=H3F3A PE=1 SV=2	15 kDa
138	P35237	SPB6_HUMAN Serpin B6 OS=Homo sapiens GN=SERPINB6 PE=1 SV=3	43 kDa
139	P35579	MYH9_HUMAN Myosin-9 OS=Homo sapiens GN=MYH9 PE=1 SV=4	227 kDa
140	P61019	RAB2A_HUMAN Ras-related protein Rab-2A OS=Homo sapiens GN=RAB2A PE=1 SV=1	24 kDa
141	Q7Z3B4 (+2)	NUP54_HUMAN Nucleoporin p54 OS=Homo sapiens GN=NUP54 PE=1 SV=2	55 kDa
142	P15311 (+2)	EZRI_HUMAN Ezrin OS=Homo sapiens GN=EZR PE=1 SV=4	69 kDa
143	B7Z6Q5	B7Z6Q5_HUMAN Beta-galactosidase OS=Homo sapiens PE=2 SV=1	82 kDa
144	Q6MZM7	Q6MZM7_HUMAN Putative uncharacterized protein DKFZp686O12165 (Fragment) OS=Homo sapiens GN=DKFZp686O12165 PE=1 SV=1	241 kDa
145	P27487	DPP4_HUMAN Dipeptidyl peptidase 4 OS=Homo sapiens GN=DPP4 PE=1 SV=2	88 kDa
146	Q5T6T0	Q5T6T0_HUMAN Progestagen-associated endometrial protein (Fragment) OS=Homo sapiens GN=PAEP PE=2 SV=1	15 kDa
147	Q92743	HTRA1_HUMAN Serine protease HTRA1 OS=Homo sapiens GN=HTRA1 PE=1 SV=1	51 kDa
148	P27797 (+1)	CALR_HUMAN Calreticulin OS=Homo sapiens GN=CALR PE=1 SV=1	48 kDa
149	Q9UBX1	CATF_HUMAN Cathepsin F OS=Homo sapiens GN=CTSF PE=1 SV=1	53 kDa
150	P14314 (+2)	GLU2B_HUMAN Glucosidase 2 subunit beta OS=Homo sapiens GN=PRKCSH PE=1 SV=2	59 kDa
151	P25685 (+1)	DNJB1_HUMAN DnaJ homolog subfamily B member 1 OS=Homo sapiens GN=DNAJB1 PE=1 SV=4	38 kDa
152	Q96KX0	LYZL4_HUMAN Lysozyme-like protein 4 OS=Homo sapiens GN=LYZL4 PE=2 SV=1	16 kDa
153	P30086	PEBP1_HUMAN Phosphatidylethanolamine-binding protein 1 OS=Homo sapiens GN=PEBP1 PE=1 SV=3	21 kDa
154	Q14055	CO9A2_HUMAN Collagen alpha-2(IX) chain OS=Homo sapiens GN=COL9A2 PE=1 SV=2	65 kDa
155	O00462	MANBA_HUMAN Beta-mannosidase OS=Homo sapiens GN=MANBA PE=1 SV=3	101 kDa
156	Q13561 (+3)	DCTN2_HUMAN Dynactin subunit 2 OS=Homo sapiens GN=DCTN2 PE=1 SV=4	44 kDa
157	Q16891 (+4)	IMMT_HUMAN Mitochondrial inner membrane protein OS=Homo sapiens GN=IMMT PE=1 SV=1	84 kDa
158	P14555	PA2GA_HUMAN Phospholipase A2, membrane associated OS=Homo sapiens GN=PLA2G2A PE=1 SV=2	16 kDa
159	P63104	1433Z_HUMAN 14-3-3 protein zeta/delta OS=Homo sapiens GN=YWHAZ PE=1 SV=1	28 kDa
160	Q99519 (+1)	NEUR1_HUMAN Sialidase-1 OS=Homo sapiens GN=NEU1 PE=1 SV=1	45 kDa
161	P07602 (+5)	SAP_HUMAN Proactivator polypeptide OS=Homo sapiens GN=PSAP PE=1 SV=2	58 kDa
162	Q03167 (+1)	TGBR3_HUMAN Transforming growth factor beta receptor type 3 OS=Homo sapiens GN=TGFBR3 PE=1 SV=2	93 kDa
163	Q9NTM9	CUTC_HUMAN Copper homeostasis protein cutC homolog OS=Homo sapiens GN=CUTC PE=1 SV=1	29 kDa
164	P28066 (+1)	PSA5_HUMAN Proteasome subunit alpha type-5 OS=Homo sapiens GN=PSMA5 PE=1 SV=3	26 kDa
165	Q16610	ECM1_HUMAN Extracellular matrix protein 1 OS=Homo sapiens GN=ECM1 PE=1 SV=2	61 kDa
166	P45877 (+1)	PPIC_HUMAN Peptidyl-prolyl cis-trans isomerase C OS=Homo sapiens GN=PPIC PE=1 SV=1	23 kDa
167	P16870 (+1)	CBPE_HUMAN Carboxypeptidase E OS=Homo sapiens GN=CPE PE=1 SV=1	53 kDa
168	P02743	SAMP_HUMAN Serum amyloid P-component OS=Homo sapiens GN=APCS PE=1 SV=2	25 kDa
169	Q9Y646 (+1)	PGCP_HUMAN Plasma glutamate carboxypeptidase OS=Homo sapiens GN=PGCP PE=1 SV=1	52 kDa
170	P07737	PROF1_HUMAN Profilin-1 OS=Homo sapiens GN=PFN1 PE=1 SV=2	15 kDa
171	Q9BUD6 (+1)	SPON2_HUMAN Spondin-2 OS=Homo sapiens GN=SPON2 PE=1 SV=2	36 kDa
172	P09211	GSTP1_HUMAN Glutathione S-transferase P OS=Homo sapiens GN=GSTP1 PE=1 SV=2	23 kDa
173	Q5THR3	EFCB6_HUMAN EF-hand calcium-binding domain-containing protein 6 OS=Homo sapiens GN=EFCAB6 PE=1 SV=1	173 kDa
174	Q8TAA3	PSA7L_HUMAN Proteasome subunit alpha type-7-like OS=Homo sapiens GN=PSMA8 PE=1 SV=3	29 kDa
175	Q71UI9 (+1)	H2AV_HUMAN Histone H2A.V OS=Homo sapiens GN=H2AFV PE=1 SV=3	14 kDa
176	P62937 (+3)	PPIA_HUMAN Peptidyl-prolyl cis-trans isomerase A OS=Homo sapiens GN=PPIA PE=1 SV=2	18 kDa
177	O00231 (+1)	PSD11_HUMAN 26S proteasome non-ATPase regulatory subunit 11 OS=Homo sapiens GN=PSMD11 PE=1 SV=3	47 kDa
178	Q5JVL4 (+1)	EFHC1_HUMAN EF-hand domain-containing protein 1 OS=Homo sapiens GN=EFHC1 PE=1 SV=1	74 kDa
179	Q15435	PP1R7_HUMAN Protein phosphatase 1 regulatory subunit 7 OS=Homo sapiens GN=PPP1R7 PE=1 SV=1	42 kDa
180	P05787	K2C8_HUMAN Keratin, type II cytoskeletal 8 OS=Homo sapiens GN=KRT8 PE=1 SV=7	54 kDa
181	P62714 (+6)	PP2AB_HUMAN Serine/threonine-protein phosphatase 2A catalytic subunit beta isoform OS=Homo sapiens GN=PPP2CB PE=1 SV=1	36 kDa
182	P06280 (+2)	AGAL_HUMAN Alpha-galactosidase A OS=Homo sapiens GN=GLA PE=1 SV=1	49 kDa
183	P63241	IF5A1_HUMAN Eukaryotic translation initiation factor 5A-1 OS=Homo sapiens GN=EIF5A PE=1 SV=2	17 kDa
184	Q8WW22	DNJA4_HUMAN DnaJ homolog subfamily A member 4 OS=Homo sapiens GN=DNAJA4 PE=1 SV=1	45 kDa
185	P36957	ODO2_HUMAN Dihydrolipoyllysine-residue succinyltransferase component of 2-oxoglutarate dehydrogenase complex, mitochondrial OS=Homo sapiens GN=DLST PE=1 SV=3	49 kDa
186	O00299 (+1)	CLIC1_HUMAN Chloride intracellular channel protein 1 OS=Homo sapiens GN=CLIC1 PE=1 SV=4	27 kDa
187	Q5VU65	P210L_HUMAN Nuclear pore membrane glycoprotein 210-like OS=Homo sapiens GN=NUP210L PE=2 SV=1	211 kDa
188	Q00610	CLH1_HUMAN Clathrin heavy chain 1 OS=Homo sapiens GN=CLTC PE=1 SV=5	192 kDa
189	Q13421 (+1)	MSLN_HUMAN Mesothelin OS=Homo sapiens GN=MSLN PE=1 SV=2	69 kDa
190	P07711 (+2)	CATL1_HUMAN Cathepsin L1 OS=Homo sapiens GN=CTSL1 PE=1 SV=2	38 kDa
191	Q53H76	PLA1A_HUMAN Phospholipase A1 member A OS=Homo sapiens GN=PLA1A PE=2 SV=2	50 kDa
192	Q6PCB0	VWA1_HUMAN von Willebrand factor A domain-containing protein 1 OS=Homo sapiens GN=VWA1 PE=2 SV=1	47 kDa
193	P22695	QCR2_HUMAN Cytochrome b-c1 complex subunit 2, mitochondrial OS=Homo sapiens GN=UQCRC2 PE=1 SV=3	48 kDa
194	P38646 (+3)	GRP75_HUMAN Stress-70 protein, mitochondrial OS=Homo sapiens GN=HSPA9 PE=1 SV=2	74 kDa
195	Q13217	DNJC3_HUMAN DnaJ homolog subfamily C member 3 OS=Homo sapiens GN=DNAJC3 PE=1 SV=1	58 kDa
196	P32119 (+1)	PRDX2_HUMAN Peroxiredoxin-2 OS=Homo sapiens GN=PRDX2 PE=1 SV=5	22 kDa
197	P12830 (+6)	CADH1_HUMAN Cadherin-1 OS=Homo sapiens GN=CDH1 PE=1 SV=3	97 kDa
198	P61769 (+2)	B2MG_HUMAN Beta-2-microglobulin OS=Homo sapiens GN=B2M PE=1 SV=1	14 kDa
199	Q8NFH5 (+2)	NUP53_HUMAN Nucleoporin NUP53 OS=Homo sapiens GN=NUP35 PE=1 SV=1	35 kDa
200	P24534	EF1B_HUMAN Elongation factor 1-beta OS=Homo sapiens GN=EEF1B2 PE=1 SV=3	25 kDa
201	P31948 (+1)	STIP1_HUMAN Stress-induced-phosphoprotein 1 OS=Homo sapiens GN=STIP1 PE=1 SV=1	63 kDa
202	P00558 (+1)	PGK1_HUMAN Phosphoglycerate kinase 1 OS=Homo sapiens GN=PGK1 PE=1 SV=3	45 kDa
203	P50502 (+2)	F10A1_HUMAN Hsc70-interacting protein OS=Homo sapiens GN=ST13 PE=1 SV=2	41 kDa
204	P07355	ANXA2_HUMAN Annexin A2 OS=Homo sapiens GN=ANXA2 PE=1 SV=2	39 kDa
205	Q8N6Q3 (+2)	CD177_HUMAN CD177 antigen OS=Homo sapiens GN=CD177 PE=1 SV=2	46 kDa
206	P11908 (+1)	PRPS2_HUMAN Ribose-phosphate pyrophosphokinase 2 OS=Homo sapiens GN=PRPS2 PE=1 SV=2	35 kDa
207	P80723	BASP1_HUMAN Brain acid soluble protein 1 OS=Homo sapiens GN=BASP1 PE=1 SV=2	23 kDa
208	Q8NE26 (+3)	Q8NE26_HUMAN ADAM metallopeptidase with thrombospondin type 1 motif, 1 OS=Homo sapiens GN=ADAMTS1 PE=2 SV=1	105 kDa
209	O75369 (+3)	FLNB_HUMAN Filamin-B OS=Homo sapiens GN=FLNB PE=1 SV=2	278 kDa
210	Q8WXA2	PATE1_HUMAN Prostate and testis expressed protein 1 OS=Homo sapiens GN=PATE1 PE=2 SV=1	14 kDa
211	Q15008	PSMD6_HUMAN 26S proteasome non-ATPase regulatory subunit 6 OS=Homo sapiens GN=PSMD6 PE=1 SV=1	46 kDa
212	Q04837 (+1)	SSBP_HUMAN Single-stranded DNA-binding protein, mitochondrial OS=Homo sapiens GN=SSBP1 PE=1 SV=1	17 kDa
213	Q96KP4 (+1)	CNDP2_HUMAN Cytosolic non-specific dipeptidase OS=Homo sapiens GN=CNDP2 PE=1 SV=2	53 kDa
214	P20674	COX5A_HUMAN Cytochrome c oxidase subunit 5A, mitochondrial OS=Homo sapiens GN=COX5A PE=1 SV=2	17 kDa
215	P01009	A1AT_HUMAN Alpha-1-antitrypsin OS=Homo sapiens GN=SERPINA1 PE=1 SV=3	47 kDa
216	O60309 (+5)	L37A3_HUMAN Leucine-rich repeat-containing protein 37A3 OS=Homo sapiens GN=LRRC37A3 PE=2 SV=2	181 kDa
217	P62158 (+2)	CALM_HUMAN Calmodulin OS=Homo sapiens GN=CALM1 PE=1 SV=2	17 kDa
218	Q9BRK5	CAB45_HUMAN 45 kDa calcium-binding protein OS=Homo sapiens GN=SDF4 PE=1 SV=1	42 kDa
219	Q96M13	Q96M13_HUMAN cDNA FLJ32906 fis, clone TESTI2005731 (Fragment) OS=Homo sapiens PE=2 SV=1	60 kDa
220	P49327	FAS_HUMAN Fatty acid synthase OS=Homo sapiens GN=FASN PE=1 SV=3	273 kDa
221	P57053 (+11)	H2BFS_HUMAN Histone H2B type F-S OS=Homo sapiens GN=H2BFS PE=1 SV=2	14 kDa
222	P04632	CPNS1_HUMAN Calpain small subunit 1 OS=Homo sapiens GN=CAPNS1 PE=1 SV=1	28 kDa
223	Q96E40	CI009_HUMAN Uncharacterized protein C9orf9 OS=Homo sapiens GN=C9orf9 PE=2 SV=1	25 kDa
224	P25789	PSA4_HUMAN Proteasome subunit alpha type-4 OS=Homo sapiens GN=PSMA4 PE=1 SV=1	29 kDa
225	Q7Z4W1	DCXR_HUMAN L-xylulose reductase OS=Homo sapiens GN=DCXR PE=1 SV=2	26 kDa
226	P31946 (+1)	1433B_HUMAN 14-3-3 protein beta/alpha OS=Homo sapiens GN=YWHAB PE=1 SV=3	28 kDa
227	P22492 (+1)	H1T_HUMAN Histone H1t OS=Homo sapiens GN=HIST1H1T PE=1 SV=4	22 kDa
228	P51665 (+1)	PSD7_HUMAN 26S proteasome non-ATPase regulatory subunit 7 OS=Homo sapiens GN=PSMD7 PE=1 SV=2	37 kDa
229	A7RA93	A7RA93_HUMAN Putative SAMP14 binding protein variant 1 OS=Homo sapiens PE=2 SV=1	24 kDa
230	Q6UX06	OLFM4_HUMAN Olfactomedin-4 OS=Homo sapiens GN=OLFM4 PE=1 SV=1	57 kDa
231	Q9Y266	NUDC_HUMAN Nuclear migration protein nudC OS=Homo sapiens GN=NUDC PE=1 SV=1	38 kDa
232	Q8WYR4	RSPH1_HUMAN Radial spoke head 1 homolog OS=Homo sapiens GN=RSPH1 PE=2 SV=1	35 kDa
233	Q9UBS3	DNJB9_HUMAN DnaJ homolog subfamily B member 9 OS=Homo sapiens GN=DNAJB9 PE=1 SV=1	26 kDa
234	Q9Y277	VDAC3_HUMAN Voltage-dependent anion-selective channel protein 3 OS=Homo sapiens GN=VDAC3 PE=1 SV=1	31 kDa
235	O95816 (+2)	BAG2_HUMAN BAG family molecular chaperone regulator 2 OS=Homo sapiens GN=BAG2 PE=1 SV=1	24 kDa
236	O14950 (+1)	ML12B_HUMAN Myosin regulatory light chain 12B OS=Homo sapiens GN=MYL12B PE=1 SV=2	20 kDa
237	P21810 (+5)	PGS1_HUMAN Biglycan OS=Homo sapiens GN=BGN PE=1 SV=2	42 kDa
238	Q9HAE3	EFCB1_HUMAN EF-hand calcium-binding domain-containing protein 1 OS=Homo sapiens GN=EFCAB1 PE=2 SV=1	24 kDa
239	O94905	ERLN2_HUMAN Erlin-2 OS=Homo sapiens GN=ERLIN2 PE=1 SV=1	38 kDa
240	P62277	RS13_HUMAN 40S ribosomal protein S13 OS=Homo sapiens GN=RPS13 PE=1 SV=2	17 kDa
241	Q96NG3	TTC25_HUMAN Tetratricopeptide repeat protein 25 OS=Homo sapiens GN=TTC25 PE=1 SV=2	77 kDa
242	P23396	RS3_HUMAN 40S ribosomal protein S3 OS=Homo sapiens GN=RPS3 PE=1 SV=2	27 kDa
243	P09496 (+1)	CLCA_HUMAN Clathrin light chain A OS=Homo sapiens GN=CLTA PE=1 SV=1	27 kDa
244	Q8NEH6	MNS1_HUMAN Meiosis-specific nuclear structural protein 1 OS=Homo sapiens GN=MNS1 PE=2 SV=2	61 kDa
245	P10606 (+1)	COX5B_HUMAN Cytochrome c oxidase subunit 5B, mitochondrial OS=Homo sapiens GN=COX5B PE=1 SV=2	14 kDa
246	Q9UBS4	DJB11_HUMAN DnaJ homolog subfamily B member 11 OS=Homo sapiens GN=DNAJB11 PE=1 SV=1	41 kDa
247	Q92905	CSN5_HUMAN COP9 signalosome complex subunit 5 OS=Homo sapiens GN=COPS5 PE=1 SV=4	38 kDa
248	Q9H0B8 (+1)	CRLD2_HUMAN Cysteine-rich secretory protein LCCL domain-containing 2 OS=Homo sapiens GN=CRISPLD2 PE=1 SV=1	56 kDa
249	Q86X29 (+3)	LSR_HUMAN Lipolysis-stimulated lipoprotein receptor OS=Homo sapiens GN=LSR PE=1 SV=4	71 kDa
250	P12109	CO6A1_HUMAN Collagen alpha-1(VI) chain OS=Homo sapiens GN=COL6A1 PE=1 SV=3	109 kDa
251	P45880 (+1)	VDAC2_HUMAN Voltage-dependent anion-selective channel protein 2 OS=Homo sapiens GN=VDAC2 PE=1 SV=2	32 kDa
252	Q14093 (+1)	CYLC2_HUMAN Cylicin-2 OS=Homo sapiens GN=CYLC2 PE=2 SV=1	39 kDa
253	P31947	1433S_HUMAN 14-3-3 protein sigma OS=Homo sapiens GN=SFN PE=1 SV=1	28 kDa
254	P05387	RLA2_HUMAN 60S acidic ribosomal protein P2 OS=Homo sapiens GN=RPLP2 PE=1 SV=1	12 kDa
255	Q8N4E7	FTMT_HUMAN Ferritin, mitochondrial OS=Homo sapiens GN=FTMT PE=1 SV=1	28 kDa
256	P46783 (+1)	RS10_HUMAN 40S ribosomal protein S10 OS=Homo sapiens GN=RPS10 PE=1 SV=1	19 kDa
257	P30050	RL12_HUMAN 60S ribosomal protein L12 OS=Homo sapiens GN=RPL12 PE=1 SV=1	18 kDa
258	Q16698 (+1)	DECR_HUMAN 2,4-dienoyl-CoA reductase, mitochondrial OS=Homo sapiens GN=DECR1 PE=1 SV=1	36 kDa
259	Q05CW6	Q05CW6_HUMAN PSMD1 protein (Fragment) OS=Homo sapiens GN=PSMD1 PE=2 SV=1	95 kDa
260	P0C5Z0	H2AB2_HUMAN Histone H2A-Bbd type 2/3 OS=Homo sapiens GN=H2AFB2 PE=2 SV=1	13 kDa
261	P05067 (+3)	A4_HUMAN Amyloid beta A4 protein OS=Homo sapiens GN=APP PE=1 SV=3	87 kDa
262	P47756 (+2)	CAPZB_HUMAN F-actin-capping protein subunit beta OS=Homo sapiens GN=CAPZB PE=1 SV=4	31 kDa
263	P48556 (+3)	PSMD8_HUMAN 26S proteasome non-ATPase regulatory subunit 8 OS=Homo sapiens GN=PSMD8 PE=1 SV=1	30 kDa
264	Q9BXJ1 (+2)	C1QT1_HUMAN Complement C1q tumor necrosis factor-related protein 1 OS=Homo sapiens GN=C1QTNF1 PE=1 SV=1	32 kDa
265	P17980 (+1)	PRS6A_HUMAN 26S protease regulatory subunit 6A OS=Homo sapiens GN=PSMC3 PE=1 SV=3	49 kDa
266	P53367 (+3)	ARFP1_HUMAN Arfaptin-1 OS=Homo sapiens GN=ARFIP1 PE=1 SV=2	42 kDa
267	P30040	ERP29_HUMAN Endoplasmic reticulum resident protein 29 OS=Homo sapiens GN=ERP29 PE=1 SV=4	29 kDa
268	P19367 (+4)	HXK1_HUMAN Hexokinase-1 OS=Homo sapiens GN=HK1 PE=1 SV=3	102 kDa
269	Q8WW24	TEKT4_HUMAN Tektin-4 OS=Homo sapiens GN=TEKT4 PE=2 SV=1	51 kDa
270	Q8N427	TXND3_HUMAN Thioredoxin domain-containing protein 3 OS=Homo sapiens GN=TXNDC3 PE=1 SV=2	67 kDa
271	P55036	PSMD4_HUMAN 26S proteasome non-ATPase regulatory subunit 4 OS=Homo sapiens GN=PSMD4 PE=1 SV=1	41 kDa
272	P08473	NEP_HUMAN Neprilysin OS=Homo sapiens GN=MME PE=1 SV=2	86 kDa
273	P30043	BLVRB_HUMAN Flavin reductase OS=Homo sapiens GN=BLVRB PE=1 SV=3	22 kDa
274	P62750	RL23A_HUMAN 60S ribosomal protein L23a OS=Homo sapiens GN=RPL23A PE=1 SV=1	18 kDa
275	O75190 (+3)	DNJB6_HUMAN DnaJ homolog subfamily B member 6 OS=Homo sapiens GN=DNAJB6 PE=1 SV=2	36 kDa
276	Q8NHW5	RLA0L_HUMAN 60S acidic ribosomal protein P0-like OS=Homo sapiens PE=1 SV=1	34 kDa
277	P52907 (+1)	CAZA1_HUMAN F-actin-capping protein subunit alpha-1 OS=Homo sapiens GN=CAPZA1 PE=1 SV=3	33 kDa
278	Q15365	PCBP1_HUMAN Poly(rC)-binding protein 1 OS=Homo sapiens GN=PCBP1 PE=1 SV=2	37 kDa
279	P00390 (+1)	GSHR_HUMAN Glutathione reductase, mitochondrial OS=Homo sapiens GN=GSR PE=1 SV=2	56 kDa
280	P62081 (+1)	RS7_HUMAN 40S ribosomal protein S7 OS=Homo sapiens GN=RPS7 PE=1 SV=1	22 kDa
281	P04004	VTNC_HUMAN Vitronectin OS=Homo sapiens GN=VTN PE=1 SV=1	54 kDa
282	P60900	PSA6_HUMAN Proteasome subunit alpha type-6 OS=Homo sapiens GN=PSMA6 PE=1 SV=1	27 kDa
283	O95716	RAB3D_HUMAN Ras-related protein Rab-3D OS=Homo sapiens GN=RAB3D PE=1 SV=1	24 kDa
284	Q6UWW0	LCN15_HUMAN Lipocalin-15 OS=Homo sapiens GN=LCN15 PE=2 SV=1	20 kDa
285	P08758	ANXA5_HUMAN Annexin A5 OS=Homo sapiens GN=ANXA5 PE=1 SV=2	36 kDa
286	Q6UWU2 (+1)	GLB1L_HUMAN Beta-galactosidase-1-like protein OS=Homo sapiens GN=GLB1L PE=2 SV=1	74 kDa
287	P07686	HEXB_HUMAN Beta-hexosaminidase subunit beta OS=Homo sapiens GN=HEXB PE=1 SV=3	63 kDa
288	P62249 (+1)	RS16_HUMAN 40S ribosomal protein S16 OS=Homo sapiens GN=RPS16 PE=1 SV=2	16 kDa
289	P19404 (+4)	NDUV2_HUMAN NADH dehydrogenase [ubiquinone] flavoprotein 2, mitochondrial OS=Homo sapiens GN=NDUFV2 PE=1 SV=2	27 kDa
290	Q71U36	TBA1A_HUMAN Tubulin alpha-1A chain OS=Homo sapiens GN=TUBA1A PE=1 SV=1	50 kDa
291	Q14507	EP3A_HUMAN Epididymal secretory protein E3-alpha OS=Homo sapiens GN=EDDM3A PE=2 SV=2	18 kDa
292	Q8NBX0	SCPDH_HUMAN Probable saccharopine dehydrogenase OS=Homo sapiens GN=SCCPDH PE=1 SV=1	47 kDa
293	Q8IXA5 (+2)	SACA3_HUMAN Sperm acrosome membrane-associated protein 3 OS=Homo sapiens GN=SPACA3 PE=1 SV=1	23 kDa
294	P27348	1433T_HUMAN 14-3-3 protein theta OS=Homo sapiens GN=YWHAQ PE=1 SV=1	28 kDa
295	P39060 (+2)	COIA1_HUMAN Collagen alpha-1(XVIII) chain OS=Homo sapiens GN=COL18A1 PE=1 SV=5	178 kDa
296	Q5GAN3	RNS13_HUMAN Ribonuclease-like protein 13 OS=Homo sapiens GN=RNASE13 PE=2 SV=1	18 kDa
297	Q96AS2	Q96AS2_HUMAN ASAH1 protein OS=Homo sapiens PE=2 SV=1	44 kDa
298	Q16769	QPCT_HUMAN Glutaminyl-peptide cyclotransferase OS=Homo sapiens GN=QPCT PE=1 SV=1	41 kDa
299	Q9BWS9 (+2)	CHID1_HUMAN Chitinase domain-containing protein 1 OS=Homo sapiens GN=CHID1 PE=1 SV=1	45 kDa
300	P52565	GDIR1_HUMAN Rho GDP-dissociation inhibitor 1 OS=Homo sapiens GN=ARHGDIA PE=1 SV=3	23 kDa
301	P05090 (+1)	APOD_HUMAN Apolipoprotein D OS=Homo sapiens GN=APOD PE=1 SV=1	21 kDa
302	P62829 (+3)	RL23_HUMAN 60S ribosomal protein L23 OS=Homo sapiens GN=RPL23 PE=1 SV=1	15 kDa
303	P02538 (+1)	K2C6A_HUMAN Keratin, type II cytoskeletal 6A OS=Homo sapiens GN=KRT6A PE=1 SV=3	60 kDa
304	P61247 (+3)	RS3A_HUMAN 40S ribosomal protein S3a OS=Homo sapiens GN=RPS3A PE=1 SV=2	30 kDa
305	P40926 (+3)	MDHM_HUMAN Malate dehydrogenase, mitochondrial OS=Homo sapiens GN=MDH2 PE=1 SV=3	36 kDa
306	Q4G0X9 (+1)	CCD40_HUMAN Coiled-coil domain-containing protein 40 OS=Homo sapiens GN=CCDC40 PE=2 SV=2	130 kDa
307	Q99574	NEUS_HUMAN Neuroserpin OS=Homo sapiens GN=SERPINI1 PE=1 SV=1	46 kDa
308	P35663	CYLC1_HUMAN Cylicin-1 OS=Homo sapiens GN=CYLC1 PE=1 SV=2	74 kDa
309	Q99436 (+1)	PSB7_HUMAN Proteasome subunit beta type-7 OS=Homo sapiens GN=PSMB7 PE=1 SV=1	30 kDa
310	Q15084 (+4)	PDIA6_HUMAN Protein disulfide-isomerase A6 OS=Homo sapiens GN=PDIA6 PE=1 SV=1	48 kDa
311	B4E0K0	B4E0K0_HUMAN cDNA FLJ52820, highly similar to Nucleoporin p58/p45 OS=Homo sapiens PE=2 SV=1	46 kDa
312	Q32WN1	Q32WN1_HUMAN SPANX-B OS=Homo sapiens PE=4 SV=1	12 kDa
313	Q8TC56	FA71B_HUMAN Protein FAM71B OS=Homo sapiens GN=FAM71B PE=1 SV=2	65 kDa
314	Q96C74	ROP1L_HUMAN Ropporin-1-like protein OS=Homo sapiens GN=ROPN1L PE=1 SV=2	26 kDa
315	Q9P2K2 (+1)	TXD16_HUMAN Thioredoxin domain-containing protein 16 OS=Homo sapiens GN=TXNDC16 PE=2 SV=4	94 kDa
316	P03973	SLPI_HUMAN Antileukoproteinase OS=Homo sapiens GN=SLPI PE=1 SV=2	14 kDa
317	P33121 (+3)	ACSL1_HUMAN Long-chain-fatty-acid--CoA ligase 1 OS=Homo sapiens GN=ACSL1 PE=1 SV=1	78 kDa
318	P34096	RNAS4_HUMAN Ribonuclease 4 OS=Homo sapiens GN=RNASE4 PE=1 SV=3	17 kDa
319	P26436 (+2)	ASPX_HUMAN Acrosomal protein SP-10 OS=Homo sapiens GN=ACRV1 PE=1 SV=2	28 kDa
320	P26640 (+2)	SYVC_HUMAN Valyl-tRNA synthetase OS=Homo sapiens GN=VARS PE=1 SV=4	140 kDa
321	O95994 (+3)	AGR2_HUMAN Anterior gradient protein 2 homolog OS=Homo sapiens GN=AGR2 PE=1 SV=1	20 kDa
322	P49748 (+4)	ACADV_HUMAN Very long-chain specific acyl-CoA dehydrogenase, mitochondrial OS=Homo sapiens GN=ACADVL PE=1 SV=1	70 kDa
323	P62851	RS25_HUMAN 40S ribosomal protein S25 OS=Homo sapiens GN=RPS25 PE=1 SV=1	14 kDa
324	P52292 (+4)	IMA2_HUMAN Importin subunit alpha-2 OS=Homo sapiens GN=KPNA2 PE=1 SV=1	58 kDa
325	Q96DY2	IQCD_HUMAN IQ domain-containing protein D OS=Homo sapiens GN=IQCD PE=2 SV=2	52 kDa
326	Q8IXS2	CCD65_HUMAN Coiled-coil domain-containing protein 65 OS=Homo sapiens GN=CCDC65 PE=1 SV=2	57 kDa
327	P04066 (+2)	FUCO_HUMAN Tissue alpha-L-fucosidase OS=Homo sapiens GN=FUCA1 PE=1 SV=4	54 kDa
328	Q8N443 (+1)	RIBC1_HUMAN RIB43A-like with coiled-coils protein 1 OS=Homo sapiens GN=RIBC1 PE=2 SV=1	44 kDa
329	P40121	CAPG_HUMAN Macrophage-capping protein OS=Homo sapiens GN=CAPG PE=1 SV=1	39 kDa
330	Q16563 (+1)	SYPL1_HUMAN Synaptophysin-like protein 1 OS=Homo sapiens GN=SYPL1 PE=1 SV=1	29 kDa
331	P13861 (+2)	KAP2_HUMAN cAMP-dependent protein kinase type II-alpha regulatory subunit OS=Homo sapiens GN=PRKAR2A PE=1 SV=2	46 kDa
332	O14657	TOR1B_HUMAN Torsin-1B OS=Homo sapiens GN=TOR1B PE=1 SV=2	38 kDa
333	P58499 (+1)	FAM3B_HUMAN Protein FAM3B OS=Homo sapiens GN=FAM3B PE=1 SV=2	26 kDa
334	Q9H0B3 (+2)	K1683_HUMAN Uncharacterized protein KIAA1683 OS=Homo sapiens GN=KIAA1683 PE=1 SV=1	128 kDa
335	P54920	SNAA_HUMAN Alpha-soluble NSF attachment protein OS=Homo sapiens GN=NAPA PE=1 SV=3	33 kDa
336	Q9BS26	ERP44_HUMAN Endoplasmic reticulum resident protein 44 OS=Homo sapiens GN=ERP44 PE=1 SV=1	47 kDa
337	P14550	AK1A1_HUMAN Alcohol dehydrogenase [NADP+] OS=Homo sapiens GN=AKR1A1 PE=1 SV=3	37 kDa
338	P35232 (+3)	PHB_HUMAN Prohibitin OS=Homo sapiens GN=PHB PE=1 SV=1	30 kDa
339	P60866 (+1)	RS20_HUMAN 40S ribosomal protein S20 OS=Homo sapiens GN=RPS20 PE=1 SV=1	13 kDa
340	O00468	AGRIN_HUMAN Agrin OS=Homo sapiens GN=AGRN PE=1 SV=4	215 kDa
341	P28072	PSB6_HUMAN Proteasome subunit beta type-6 OS=Homo sapiens GN=PSMB6 PE=1 SV=4	25 kDa
342	Q16181 (+7)	SEPT7_HUMAN Septin-7 OS=Homo sapiens GN=SEPT7 PE=1 SV=2	51 kDa
343	Q9UIK5 (+2)	TEFF2_HUMAN Tomoregulin-2 OS=Homo sapiens GN=TMEFF2 PE=1 SV=1	41 kDa
344	P58340 (+5)	MLF1_HUMAN Myeloid leukemia factor 1 OS=Homo sapiens GN=MLF1 PE=1 SV=1	31 kDa
345	Q7Z612	Q7Z612_HUMAN Acidic ribosomal phosphoprotein P1 OS=Homo sapiens PE=4 SV=1	11 kDa
346	P08779	K1C16_HUMAN Keratin, type I cytoskeletal 16 OS=Homo sapiens GN=KRT16 PE=1 SV=4	51 kDa
347	B4DYB0	B4DYB0_HUMAN cDNA FLJ51396, highly similar to T-complex protein 1 subunit zeta-2 OS=Homo sapiens PE=2 SV=1	53 kDa
348	O14786 (+3)	NRP1_HUMAN Neuropilin-1 OS=Homo sapiens GN=NRP1 PE=1 SV=3	103 kDa
349	Q9UJZ1	STML2_HUMAN Stomatin-like protein 2 OS=Homo sapiens GN=STOML2 PE=1 SV=1	39 kDa
350	P05164	PERM_HUMAN Myeloperoxidase OS=Homo sapiens GN=MPO PE=1 SV=1	84 kDa
351	Q9BY14	TX101_HUMAN Testis-expressed protein 101 OS=Homo sapiens GN=TEX101 PE=2 SV=2	27 kDa
352	Q59EN6 (+2)	Q59EN6_HUMAN Sphingomyelin phosphodiesterase 1, acid lysosomal isoform 1 variant (Fragment) OS=Homo sapiens PE=2 SV=1	73 kDa
353	Q5T871	LELP1_HUMAN Late cornified envelope-like proline-rich protein 1 OS=Homo sapiens GN=LELP1 PE=2 SV=1	11 kDa
354	P42785 (+2)	PCP_HUMAN Lysosomal Pro-X carboxypeptidase OS=Homo sapiens GN=PRCP PE=1 SV=1	56 kDa
355	O00487	PSDE_HUMAN 26S proteasome non-ATPase regulatory subunit 14 OS=Homo sapiens GN=PSMD14 PE=1 SV=1	35 kDa
356	P01036	CYTS_HUMAN Cystatin-S OS=Homo sapiens GN=CST4 PE=1 SV=3	16 kDa
357	Q17RC9 (+4)	Q17RC9_HUMAN LRRC37B protein OS=Homo sapiens GN=LRRC37B PE=2 SV=1	100 kDa
358	Q7Z304 (+1)	MAMC2_HUMAN MAM domain-containing protein 2 OS=Homo sapiens GN=MAMDC2 PE=2 SV=2	78 kDa
359	P05783 (+1)	K1C18_HUMAN Keratin, type I cytoskeletal 18 OS=Homo sapiens GN=KRT18 PE=1 SV=2	48 kDa
360	P20160	CAP7_HUMAN Azurocidin OS=Homo sapiens GN=AZU1 PE=1 SV=3	27 kDa
361	P15880 (+1)	RS2_HUMAN 40S ribosomal protein S2 OS=Homo sapiens GN=RPS2 PE=1 SV=2	31 kDa
362	P56851	EP3B_HUMAN Epididymal secretory protein E3-beta OS=Homo sapiens GN=EDDM3B PE=2 SV=2	18 kDa
363	P24752	THIL_HUMAN Acetyl-CoA acetyltransferase, mitochondrial OS=Homo sapiens GN=ACAT1 PE=1 SV=1	45 kDa
364	Q96M98	PACRG_HUMAN Parkin coregulated gene protein OS=Homo sapiens GN=PACRG PE=1 SV=2	33 kDa
365	P11940 (+1)	PABP1_HUMAN Polyadenylate-binding protein 1 OS=Homo sapiens GN=PABPC1 PE=1 SV=2	71 kDa
366	P29144 (+2)	TPP2_HUMAN Tripeptidyl-peptidase 2 OS=Homo sapiens GN=TPP2 PE=1 SV=4	138 kDa
367	O75610 (+1)	LFTY1_HUMAN Left-right determination factor 1 OS=Homo sapiens GN=LEFTY1 PE=2 SV=1	41 kDa
368	P98095 (+5)	FBLN2_HUMAN Fibulin-2 OS=Homo sapiens GN=FBLN2 PE=1 SV=2	127 kDa
369	P39019 (+1)	RS19_HUMAN 40S ribosomal protein S19 OS=Homo sapiens GN=RPS19 PE=1 SV=2	16 kDa
370	P13473 (+4)	LAMP2_HUMAN Lysosome-associated membrane glycoprotein 2 OS=Homo sapiens GN=LAMP2 PE=1 SV=2	45 kDa
371	P09668 (+2)	CATH_HUMAN Cathepsin H OS=Homo sapiens GN=CTSH PE=1 SV=4	37 kDa
372	P42766 (+1)	RL35_HUMAN 60S ribosomal protein L35 OS=Homo sapiens GN=RPL35 PE=1 SV=2	15 kDa
373	Q8IYX7	F154A_HUMAN Protein FAM154A OS=Homo sapiens GN=FAM154A PE=2 SV=2	55 kDa
374	Q99497	PARK7_HUMAN Protein DJ-1 OS=Homo sapiens GN=PARK7 PE=1 SV=2	20 kDa
375	P06396 (+6)	GELS_HUMAN Gelsolin OS=Homo sapiens GN=GSN PE=1 SV=1	86 kDa
376	Q7L5N1 (+1)	CSN6_HUMAN COP9 signalosome complex subunit 6 OS=Homo sapiens GN=COPS6 PE=1 SV=1	36 kDa
377	P13647	K2C5_HUMAN Keratin, type II cytoskeletal 5 OS=Homo sapiens GN=KRT5 PE=1 SV=3	62 kDa
378	Q04760 (+2)	LGUL_HUMAN Lactoylglutathione lyase OS=Homo sapiens GN=GLO1 PE=1 SV=4	21 kDa
379	O43175 (+3)	SERA_HUMAN D-3-phosphoglycerate dehydrogenase OS=Homo sapiens GN=PHGDH PE=1 SV=4	57 kDa
380	Q8N474 (+1)	SFRP1_HUMAN Secreted frizzled-related protein 1 OS=Homo sapiens GN=SFRP1 PE=1 SV=1	35 kDa
381	Q5TEZ5	CF163_HUMAN Uncharacterized protein C6orf163 OS=Homo sapiens GN=C6orf163 PE=1 SV=2	39 kDa
382	O60568 (+1)	PLOD3_HUMAN Procollagen-lysine,2-oxoglutarate 5-dioxygenase 3 OS=Homo sapiens GN=PLOD3 PE=1 SV=1	85 kDa
383	P10253 (+1)	LYAG_HUMAN Lysosomal alpha-glucosidase OS=Homo sapiens GN=GAA PE=1 SV=3	105 kDa
384	Q14203 (+3)	DCTN1_HUMAN Dynactin subunit 1 OS=Homo sapiens GN=DCTN1 PE=1 SV=3	142 kDa
385	P61981	1433G_HUMAN 14-3-3 protein gamma OS=Homo sapiens GN=YWHAG PE=1 SV=2	28 kDa
386	D3DU13	D3DU13_HUMAN Angiotensin I converting enzyme (Peptidyl-dipeptidase A) 1, isoform CRA_i OS=Homo sapiens GN=ACE PE=4 SV=1	71 kDa
387	P62140	PP1B_HUMAN Serine/threonine-protein phosphatase PP1-beta catalytic subunit OS=Homo sapiens GN=PPP1CB PE=1 SV=3	37 kDa
388	P21912 (+1)	DHSB_HUMAN Succinate dehydrogenase [ubiquinone] iron-sulfur subunit, mitochondrial OS=Homo sapiens GN=SDHB PE=1 SV=3	32 kDa
389	Q8TDM5	SACA4_HUMAN Sperm acrosome membrane-associated protein 4 OS=Homo sapiens GN=SPACA4 PE=1 SV=1	13 kDa
390	P61204 (+2)	ARF3_HUMAN ADP-ribosylation factor 3 OS=Homo sapiens GN=ARF3 PE=1 SV=2	21 kDa
391	Q9H444	CHM4B_HUMAN Charged multivesicular body protein 4b OS=Homo sapiens GN=CHMP4B PE=1 SV=1	25 kDa
392	P12429	ANXA3_HUMAN Annexin A3 OS=Homo sapiens GN=ANXA3 PE=1 SV=3	36 kDa
393	P15104	GLNA_HUMAN Glutamine synthetase OS=Homo sapiens GN=GLUL PE=1 SV=4	42 kDa
394	P47755 (+2)	CAZA2_HUMAN F-actin-capping protein subunit alpha-2 OS=Homo sapiens GN=CAPZA2 PE=1 SV=3	33 kDa
395	Q9BVM2	DPCD_HUMAN Protein DPCD OS=Homo sapiens GN=DPCD PE=1 SV=2	23 kDa
396	P28907 (+1)	CD38_HUMAN ADP-ribosyl cyclase 1 OS=Homo sapiens GN=CD38 PE=1 SV=2	34 kDa
397	Q96M91	CCD11_HUMAN Coiled-coil domain-containing protein 11 OS=Homo sapiens GN=CCDC11 PE=2 SV=2	62 kDa
398	P06702 (+2)	S10A9_HUMAN Protein S100-A9 OS=Homo sapiens GN=S100A9 PE=1 SV=1	13 kDa
399	Q6NUQ2 (+1)	Q6NUQ2_HUMAN Calmin (Calponin-like, transmembrane) OS=Homo sapiens GN=CLMN PE=2 SV=1	112 kDa
400	P02533	K1C14_HUMAN Keratin, type I cytoskeletal 14 OS=Homo sapiens GN=KRT14 PE=1 SV=4	52 kDa
401	Q05DB4 (+1)	Q05DB4_HUMAN HEBP2 protein (Fragment) OS=Homo sapiens GN=HEBP2 PE=2 SV=1	24 kDa
402	Q9BTE6 (+3)	AASD1_HUMAN Alanyl-tRNA editing protein Aarsd1 OS=Homo sapiens GN=AARSD1 PE=1 SV=2	45 kDa
403	P50895	BCAM_HUMAN Basal cell adhesion molecule OS=Homo sapiens GN=BCAM PE=1 SV=2	67 kDa
404	P37198	NUP62_HUMAN Nuclear pore glycoprotein p62 OS=Homo sapiens GN=NUP62 PE=1 SV=3	53 kDa
405	P49755 (+1)	TMEDA_HUMAN Transmembrane emp24 domain-containing protein 10 OS=Homo sapiens GN=TMED10 PE=1 SV=2	25 kDa
406	P30046	DOPD_HUMAN D-dopachrome decarboxylase OS=Homo sapiens GN=DDT PE=1 SV=3	13 kDa
407	P62266	RS23_HUMAN 40S ribosomal protein S23 OS=Homo sapiens GN=RPS23 PE=1 SV=3	16 kDa
408	Q9GZP4	CA128_HUMAN UPF0424 protein C1orf128 OS=Homo sapiens GN=C1orf128 PE=1 SV=1	24 kDa
409	P02511 (+1)	CRYAB_HUMAN Alpha-crystallin B chain OS=Homo sapiens GN=CRYAB PE=1 SV=2	20 kDa
410	P00568 (+2)	KAD1_HUMAN Adenylate kinase isoenzyme 1 OS=Homo sapiens GN=AK1 PE=1 SV=3	22 kDa
411	Q9NQ48 (+2)	LZTL1_HUMAN Leucine zipper transcription factor-like protein 1 OS=Homo sapiens GN=LZTFL1 PE=1 SV=1	35 kDa
412	P00492 (+1)	HPRT_HUMAN Hypoxanthine-guanine phosphoribosyltransferase OS=Homo sapiens GN=HPRT1 PE=1 SV=2	25 kDa
413	A7E2U8	CD047_HUMAN UPF0602 protein C4orf47 OS=Homo sapiens GN=C4orf47 PE=2 SV=1	34 kDa
414	Q4LDG9	DNAL1_HUMAN Dynein light chain 1, axonemal OS=Homo sapiens GN=DNAL1 PE=1 SV=1	22 kDa
415	B2RDY9 (+1)	B2RDY9_HUMAN Adenylyl cyclase-associated protein OS=Homo sapiens PE=2 SV=1	52 kDa
416	Q15785	TOM34_HUMAN Mitochondrial import receptor subunit TOM34 OS=Homo sapiens GN=TOMM34 PE=1 SV=2	35 kDa
417	P62195 (+2)	PRS8_HUMAN 26S protease regulatory subunit 8 OS=Homo sapiens GN=PSMC5 PE=1 SV=1	46 kDa
418	P60673	PROF3_HUMAN Profilin-3 OS=Homo sapiens GN=PFN3 PE=2 SV=1	15 kDa
419	P78318	IGBP1_HUMAN Immunoglobulin-binding protein 1 OS=Homo sapiens GN=IGBP1 PE=1 SV=1	39 kDa
420	P46459 (+5)	NSF_HUMAN Vesicle-fusing ATPase OS=Homo sapiens GN=NSF PE=1 SV=3	83 kDa
421	Q14974 (+1)	IMB1_HUMAN Importin subunit beta-1 OS=Homo sapiens GN=KPNB1 PE=1 SV=2	97 kDa
422	P12814 (+4)	ACTN1_HUMAN Alpha-actinin-1 OS=Homo sapiens GN=ACTN1 PE=1 SV=2	103 kDa
423	P62269	RS18_HUMAN 40S ribosomal protein S18 OS=Homo sapiens GN=RPS18 PE=1 SV=3	18 kDa
424	P29803	ODPAT_HUMAN Pyruvate dehydrogenase E1 component subunit alpha, testis-specific form, mitochondrial OS=Homo sapiens GN=PDHA2 PE=1 SV=1	43 kDa
425	Q9H0I3 (+1)	CC113_HUMAN Coiled-coil domain-containing protein 113 OS=Homo sapiens GN=CCDC113 PE=2 SV=1	44 kDa
426	Q5T5A4	CA194_HUMAN Uncharacterized protein C1orf194 OS=Homo sapiens GN=C1orf194 PE=2 SV=1	19 kDa
427	Q5W041	ARMC3_HUMAN Armadillo repeat-containing protein 3 OS=Homo sapiens GN=ARMC3 PE=2 SV=2	96 kDa
428	P59910	DJB13_HUMAN DnaJ homolog subfamily B member 13 OS=Homo sapiens GN=DNAJB13 PE=2 SV=1	36 kDa
429	P08697	A2AP_HUMAN Alpha-2-antiplasmin OS=Homo sapiens GN=SERPINF2 PE=1 SV=3	55 kDa
430	P49223	SPIT3_HUMAN Kunitz-type protease inhibitor 3 OS=Homo sapiens GN=SPINT3 PE=2 SV=3	10 kDa
431	P08311	CATG_HUMAN Cathepsin G OS=Homo sapiens GN=CTSG PE=1 SV=2	29 kDa
432	P19440 (+2)	GGT1_HUMAN Gamma-glutamyltranspeptidase 1 OS=Homo sapiens GN=GGT1 PE=1 SV=2	61 kDa
433	O75947	ATP5H_HUMAN ATP synthase subunit d, mitochondrial OS=Homo sapiens GN=ATP5H PE=1 SV=3	18 kDa
434	Q9UFE4	CCD39_HUMAN Coiled-coil domain-containing protein 39 OS=Homo sapiens GN=CCDC39 PE=2 SV=3	110 kDa
435	P10599 (+2)	THIO_HUMAN Thioredoxin OS=Homo sapiens GN=TXN PE=1 SV=3	12 kDa
436	P35268 (+2)	RL22_HUMAN 60S ribosomal protein L22 OS=Homo sapiens GN=RPL22 PE=1 SV=2	15 kDa
437	P02649	APOE_HUMAN Apolipoprotein E OS=Homo sapiens GN=APOE PE=1 SV=1	36 kDa
438	P0C8F1	PATE4_HUMAN Prostate and testis expressed protein 4 OS=Homo sapiens GN=PATE4 PE=2 SV=1	11 kDa
439	Q8NA47 (+1)	CCD63_HUMAN Coiled-coil domain-containing protein 63 OS=Homo sapiens GN=CCDC63 PE=1 SV=1	66 kDa
440	Q8NHS0	DNJB8_HUMAN DnaJ homolog subfamily B member 8 OS=Homo sapiens GN=DNAJB8 PE=1 SV=1	26 kDa
441	Q9H4B8	DPEP3_HUMAN Dipeptidase 3 OS=Homo sapiens GN=DPEP3 PE=2 SV=2	54 kDa
442	O75602 (+1)	SPAG6_HUMAN Sperm-associated antigen 6 OS=Homo sapiens GN=SPAG6 PE=1 SV=1	55 kDa
443	Q6P656 (+1)	CO026_HUMAN Uncharacterized protein C15orf26 OS=Homo sapiens GN=C15orf26 PE=2 SV=1	34 kDa
444	Q9H4K1	RIBC2_HUMAN RIB43A-like with coiled-coils protein 2 OS=Homo sapiens GN=RIBC2 PE=2 SV=1	37 kDa
445	Q9H095	IQCG_HUMAN IQ domain-containing protein G OS=Homo sapiens GN=IQCG PE=2 SV=1	52 kDa
446	Q6UXI9 (+2)	NPNT_HUMAN Nephronectin OS=Homo sapiens GN=NPNT PE=2 SV=2	62 kDa
447	P62888	RL30_HUMAN 60S ribosomal protein L30 OS=Homo sapiens GN=RPL30 PE=1 SV=2	13 kDa
448	Q08629 (+1)	TICN1_HUMAN Testican-1 OS=Homo sapiens GN=SPOCK1 PE=1 SV=1	49 kDa
449	Q01813	K6PP_HUMAN 6-phosphofructokinase type C OS=Homo sapiens GN=PFKP PE=1 SV=2	86 kDa
450	O43242 (+8)	PSMD3_HUMAN 26S proteasome non-ATPase regulatory subunit 3 OS=Homo sapiens GN=PSMD3 PE=1 SV=2	61 kDa
451	Q9UL15	BAG5_HUMAN BAG family molecular chaperone regulator 5 OS=Homo sapiens GN=BAG5 PE=1 SV=1	51 kDa
452	Q8N1V2	WDR16_HUMAN WD repeat-containing protein 16 OS=Homo sapiens GN=WDR16 PE=1 SV=3	68 kDa
453	P56597	NDK5_HUMAN Nucleoside diphosphate kinase homolog 5 OS=Homo sapiens GN=NME5 PE=1 SV=1	24 kDa
454	O75694 (+1)	NU155_HUMAN Nuclear pore complex protein Nup155 OS=Homo sapiens GN=NUP155 PE=1 SV=1	155 kDa
455	Q9UJJ9 (+1)	GNPTG_HUMAN N-acetylglucosamine-1-phosphotransferase subunit gamma OS=Homo sapiens GN=GNPTG PE=1 SV=1	34 kDa
456	P14618	KPYM_HUMAN Pyruvate kinase isozymes M1/M2 OS=Homo sapiens GN=PKM2 PE=1 SV=4	58 kDa
457	O43247	EAN57_HUMAN Protein EAN57 OS=Homo sapiens GN=EAN57 PE=2 SV=2	31 kDa
458	Q9H3U7 (+2)	SMOC2_HUMAN SPARC-related modular calcium-binding protein 2 OS=Homo sapiens GN=SMOC2 PE=2 SV=2	50 kDa
459	Q06323 (+1)	PSME1_HUMAN Proteasome activator complex subunit 1 OS=Homo sapiens GN=PSME1 PE=1 SV=1	29 kDa
460	P62701 (+1)	RS4X_HUMAN 40S ribosomal protein S4, X isoform OS=Homo sapiens GN=RPS4X PE=1 SV=2	30 kDa
461	P12268	IMDH2_HUMAN Inosine-5'-monophosphate dehydrogenase 2 OS=Homo sapiens GN=IMPDH2 PE=1 SV=2	56 kDa
462	O75718 (+5)	CRTAP_HUMAN Cartilage-associated protein OS=Homo sapiens GN=CRTAP PE=1 SV=1	47 kDa
463	P36543 (+1)	VATE1_HUMAN V-type proton ATPase subunit E 1 OS=Homo sapiens GN=ATP6V1E1 PE=1 SV=1	26 kDa
464	Q8TF09	DLRB2_HUMAN Dynein light chain roadblock-type 2 OS=Homo sapiens GN=DYNLRB2 PE=1 SV=1	11 kDa
465	Q5VTH2	CA192_HUMAN UPF0740 protein C1orf192 OS=Homo sapiens GN=C1orf192 PE=2 SV=1	19 kDa
466	Q13200 (+5)	PSMD2_HUMAN 26S proteasome non-ATPase regulatory subunit 2 OS=Homo sapiens GN=PSMD2 PE=1 SV=3	100 kDa
467	O00194	RB27B_HUMAN Ras-related protein Rab-27B OS=Homo sapiens GN=RAB27B PE=1 SV=4	25 kDa
468	O00560	SDCB1_HUMAN Syntenin-1 OS=Homo sapiens GN=SDCBP PE=1 SV=1	32 kDa
469	Q7Z5V6	CK066_HUMAN Uncharacterized protein C11orf66 OS=Homo sapiens GN=C11orf66 PE=2 SV=1	47 kDa
470	P09488	GSTM1_HUMAN Glutathione S-transferase Mu 1 OS=Homo sapiens GN=GSTM1 PE=1 SV=3	26 kDa
471	P62424	RL7A_HUMAN 60S ribosomal protein L7a OS=Homo sapiens GN=RPL7A PE=1 SV=2	30 kDa
472	P83731 (+2)	RL24_HUMAN 60S ribosomal protein L24 OS=Homo sapiens GN=RPL24 PE=1 SV=1	18 kDa
473	P49221 (+3)	TGM4_HUMAN Protein-glutamine gamma-glutamyltransferase 4 OS=Homo sapiens GN=TGM4 PE=1 SV=2	77 kDa
474	Q5HYL6 (+1)	Q5HYL6_HUMAN Putative uncharacterized protein DKFZp686E1899 OS=Homo sapiens GN=DKFZp686E1899 PE=2 SV=1	40 kDa
475	P40939	ECHA_HUMAN Trifunctional enzyme subunit alpha, mitochondrial OS=Homo sapiens GN=HADHA PE=1 SV=2	83 kDa
476	Q16186	ADRM1_HUMAN Proteasomal ubiquitin receptor ADRM1 OS=Homo sapiens GN=ADRM1 PE=1 SV=2	42 kDa
477	P52948 (+1)	NUP98_HUMAN Nuclear pore complex protein Nup98-Nup96 OS=Homo sapiens GN=NUP98 PE=1 SV=3	188 kDa
478	P56385	ATP5I_HUMAN ATP synthase subunit e, mitochondrial OS=Homo sapiens GN=ATP5I PE=1 SV=2	8 kDa
479	Q13813 (+1)	SPTA2_HUMAN Spectrin alpha chain, brain OS=Homo sapiens GN=SPTAN1 PE=1 SV=3	285 kDa
480	Q6IRW3	Q6IRW3_HUMAN Semenogelin II OS=Homo sapiens GN=SEMG2 PE=2 SV=1	65 kDa
481	Q13642	FHL1_HUMAN Four and a half LIM domains protein 1 OS=Homo sapiens GN=FHL1 PE=1 SV=4	36 kDa
482	Q5T4F7	SFRP5_HUMAN Secreted frizzled-related protein 5 OS=Homo sapiens GN=SFRP5 PE=2 SV=3	36 kDa
483	P40925 (+3)	MDHC_HUMAN Malate dehydrogenase, cytoplasmic OS=Homo sapiens GN=MDH1 PE=1 SV=4	36 kDa
484	Q9UNZ2 (+2)	NSF1C_HUMAN NSFL1 cofactor p47 OS=Homo sapiens GN=NSFL1C PE=1 SV=2	41 kDa
485	Q9NR28 (+3)	DBLOH_HUMAN Diablo homolog, mitochondrial OS=Homo sapiens GN=DIABLO PE=1 SV=1	27 kDa
486	O15372 (+3)	EIF3H_HUMAN Eukaryotic translation initiation factor 3 subunit H OS=Homo sapiens GN=EIF3H PE=1 SV=1	40 kDa
487	Q96QH8	LYZL5_HUMAN Sperm acrosome-associated protein 5 OS=Homo sapiens GN=SPACA5 PE=2 SV=1	18 kDa
488	P08865 (+1)	RSSA_HUMAN 40S ribosomal protein SA OS=Homo sapiens GN=RPSA PE=1 SV=4	33 kDa
489	P49411	EFTU_HUMAN Elongation factor Tu, mitochondrial OS=Homo sapiens GN=TUFM PE=1 SV=2	50 kDa
490	Q99536	VAT1_HUMAN Synaptic vesicle membrane protein VAT-1 homolog OS=Homo sapiens GN=VAT1 PE=1 SV=2	42 kDa
491	A6NFE3	EFC10_HUMAN EF-hand calcium-binding domain-containing protein 10 OS=Homo sapiens GN=EFCAB10 PE=2 SV=2	15 kDa
492	P31949	S10AB_HUMAN Protein S100-A11 OS=Homo sapiens GN=S100A11 PE=1 SV=2	12 kDa
493	B7Z3K9	B7Z3K9_HUMAN Fructose-bisphosphate aldolase OS=Homo sapiens PE=2 SV=1	48 kDa
494	Q9H2U9 (+2)	ADAM7_HUMAN Disintegrin and metalloproteinase domain-containing protein 7 OS=Homo sapiens GN=ADAM7 PE=2 SV=3	86 kDa
495	Q92928 (+3)	RAB1C_HUMAN Putative Ras-related protein Rab-1C OS=Homo sapiens GN=RAB1C PE=5 SV=2	22 kDa
496	P30085	KCY_HUMAN UMP-CMP kinase OS=Homo sapiens GN=CMPK1 PE=1 SV=3	22 kDa
497	P62191 (+1)	PRS4_HUMAN 26S protease regulatory subunit 4 OS=Homo sapiens GN=PSMC1 PE=1 SV=1	49 kDa
498	O14744 (+2)	ANM5_HUMAN Protein arginine N-methyltransferase 5 OS=Homo sapiens GN=PRMT5 PE=1 SV=4	73 kDa
499	P07339	CATD_HUMAN Cathepsin D OS=Homo sapiens GN=CTSD PE=1 SV=1	45 kDa
500	B4E3I7	B4E3I7_HUMAN cDNA FLJ56396, highly similar to Huntingtin-interacting protein 1 OS=Homo sapiens PE=2 SV=1	111 kDa
501	Q08431 (+2)	MFGM_HUMAN Lactadherin OS=Homo sapiens GN=MFGE8 PE=1 SV=2	43 kDa
502	Q6X784	ZPBP2_HUMAN Zona pellucida-binding protein 2 OS=Homo sapiens GN=ZPBP2 PE=2 SV=1	39 kDa
503	Q9BQP9	SPLC3_HUMAN Short palate, lung and nasal epithelium carcinoma-associated protein 3 OS=Homo sapiens GN=SPLUNC3 PE=2 SV=3	28 kDa
504	Q32Q12	Q32Q12_HUMAN Nucleoside diphosphate kinase OS=Homo sapiens GN=NME1-NME2 PE=2 SV=1	33 kDa
505	Q99623	PHB2_HUMAN Prohibitin-2 OS=Homo sapiens GN=PHB2 PE=1 SV=2	33 kDa
506	P55084 (+1)	ECHB_HUMAN Trifunctional enzyme subunit beta, mitochondrial OS=Homo sapiens GN=HADHB PE=1 SV=3	51 kDa
507	Q9ULA0 (+3)	DNPEP_HUMAN Aspartyl aminopeptidase OS=Homo sapiens GN=DNPEP PE=1 SV=1	52 kDa
508	P13639 (+1)	EF2_HUMAN Elongation factor 2 OS=Homo sapiens GN=EEF2 PE=1 SV=4	95 kDa
509	Q96LK5 (+1)	Q96LK5_HUMAN cDNA FLJ25419 fis, clone TST03533 OS=Homo sapiens PE=2 SV=1	41 kDa
510	Q8IYK2	CC105_HUMAN Coiled-coil domain-containing protein 105 OS=Homo sapiens GN=CCDC105 PE=2 SV=3	57 kDa
511	O14773 (+6)	TPP1_HUMAN Tripeptidyl-peptidase 1 OS=Homo sapiens GN=TPP1 PE=1 SV=2	61 kDa
512	Q9H1X1	RSPH9_HUMAN Radial spoke head protein 9 homolog OS=Homo sapiens GN=RSPH9 PE=1 SV=1	31 kDa
513	P35443 (+1)	TSP4_HUMAN Thrombospondin-4 OS=Homo sapiens GN=THBS4 PE=1 SV=2	106 kDa
514	P08727	K1C19_HUMAN Keratin, type I cytoskeletal 19 OS=Homo sapiens GN=KRT19 PE=1 SV=3	44 kDa
515	O00303 (+2)	EIF3F_HUMAN Eukaryotic translation initiation factor 3 subunit F OS=Homo sapiens GN=EIF3F PE=1 SV=1	38 kDa
516	Q6P9G0	CB5D1_HUMAN Cytochrome b5 domain-containing protein 1 OS=Homo sapiens GN=CYB5D1 PE=2 SV=1	27 kDa
517	P12110	CO6A2_HUMAN Collagen alpha-2(VI) chain OS=Homo sapiens GN=COL6A2 PE=1 SV=4	109 kDa
518	O95036 (+2)	O95036_HUMAN Similar to 60S ribosomal protein L7; similar to P18124 (PID:d133021) OS=Homo sapiens GN=WUGSC:H_RG054D04.1 PE=2 SV=1	29 kDa
519	Q00059	TFAM_HUMAN Transcription factor A, mitochondrial OS=Homo sapiens GN=TFAM PE=1 SV=1	29 kDa
520	O60884	DNJA2_HUMAN DnaJ homolog subfamily A member 2 OS=Homo sapiens GN=DNAJA2 PE=1 SV=1	46 kDa
521	Q16851 (+4)	UGPA_HUMAN UTP--glucose-1-phosphate uridylyltransferase OS=Homo sapiens GN=UGP2 PE=1 SV=5	57 kDa
522	P25788 (+1)	PSA3_HUMAN Proteasome subunit alpha type-3 OS=Homo sapiens GN=PSMA3 PE=1 SV=2	28 kDa
523	Q8NFH3 (+2)	NUP43_HUMAN Nucleoporin Nup43 OS=Homo sapiens GN=NUP43 PE=1 SV=1	42 kDa
524	P50213 (+2)	IDH3A_HUMAN Isocitrate dehydrogenase [NAD] subunit alpha, mitochondrial OS=Homo sapiens GN=IDH3A PE=1 SV=1	40 kDa
525	P01876 (+5)	IGHA1_HUMAN Ig alpha-1 chain C region OS=Homo sapiens GN=IGHA1 PE=1 SV=2	38 kDa
526	Q96BH3	ESPB1_HUMAN Epididymal sperm-binding protein 1 OS=Homo sapiens GN=ELSPBP1 PE=1 SV=2	26 kDa
527	P13667 (+1)	PDIA4_HUMAN Protein disulfide-isomerase A4 OS=Homo sapiens GN=PDIA4 PE=1 SV=2	73 kDa
528	Q14393 (+1)	GAS6_HUMAN Growth arrest-specific protein 6 OS=Homo sapiens GN=GAS6 PE=1 SV=2	80 kDa
529	P35052 (+2)	GPC1_HUMAN Glypican-1 OS=Homo sapiens GN=GPC1 PE=1 SV=2	62 kDa
530	Q92597 (+3)	NDRG1_HUMAN Protein NDRG1 OS=Homo sapiens GN=NDRG1 PE=1 SV=1	43 kDa
531	Q6ZNM6	CE048_HUMAN Uncharacterized protein C5orf48 OS=Homo sapiens GN=C5orf48 PE=2 SV=1	15 kDa
532	P05109	S10A8_HUMAN Protein S100-A8 OS=Homo sapiens GN=S100A8 PE=1 SV=1	11 kDa
533	O75569 (+1)	PRKRA_HUMAN Interferon-inducible double stranded RNA-dependent protein kinase activator A OS=Homo sapiens GN=PRKRA PE=1 SV=1	34 kDa
534	Q9NZ08 (+1)	ERAP1_HUMAN Endoplasmic reticulum aminopeptidase 1 OS=Homo sapiens GN=ERAP1 PE=1 SV=3	107 kDa
535	Q9P2T0	THEG_HUMAN Testicular haploid expressed gene protein OS=Homo sapiens GN=THEG PE=1 SV=1	43 kDa
536	Q9H0W9 (+1)	CK054_HUMAN Ester hydrolase C11orf54 OS=Homo sapiens GN=C11orf54 PE=1 SV=1	35 kDa
537	Q494V2	CCD37_HUMAN Coiled-coil domain-containing protein 37 OS=Homo sapiens GN=CCDC37 PE=1 SV=1	71 kDa
538	Q8IVU9	CJ107_HUMAN Uncharacterized protein C10orf107 OS=Homo sapiens GN=C10orf107 PE=2 SV=1	24 kDa
539	P02766 (+2)	TTHY_HUMAN Transthyretin OS=Homo sapiens GN=TTR PE=1 SV=1	16 kDa
540	Q8TBY9	WDR66_HUMAN WD repeat-containing protein 66 OS=Homo sapiens GN=WDR66 PE=1 SV=1	131 kDa
541	P31937	3HIDH_HUMAN 3-hydroxyisobutyrate dehydrogenase, mitochondrial OS=Homo sapiens GN=HIBADH PE=1 SV=2	35 kDa
542	Q8WWB3 (+1)	DYDC1_HUMAN DPY30 domain-containing protein 1 OS=Homo sapiens GN=DYDC1 PE=1 SV=1	21 kDa
543	P35475 (+3)	IDUA_HUMAN Alpha-L-iduronidase OS=Homo sapiens GN=IDUA PE=1 SV=2	73 kDa
544	P13716 (+2)	HEM2_HUMAN Delta-aminolevulinic acid dehydratase OS=Homo sapiens GN=ALAD PE=1 SV=1	36 kDa
545	Q8IYE0	CC146_HUMAN Coiled-coil domain-containing protein 146 OS=Homo sapiens GN=CCDC146 PE=2 SV=2	113 kDa
546	Q53H82 (+1)	LACB2_HUMAN Beta-lactamase-like protein 2 OS=Homo sapiens GN=LACTB2 PE=1 SV=2	33 kDa
547	P23528	COF1_HUMAN Cofilin-1 OS=Homo sapiens GN=CFL1 PE=1 SV=3	19 kDa
548	O43692	PI15_HUMAN Peptidase inhibitor 15 OS=Homo sapiens GN=PI15 PE=1 SV=1	29 kDa
549	Q16543 (+1)	CDC37_HUMAN Hsp90 co-chaperone Cdc37 OS=Homo sapiens GN=CDC37 PE=1 SV=1	44 kDa
550	P26373 (+1)	RL13_HUMAN 60S ribosomal protein L13 OS=Homo sapiens GN=RPL13 PE=1 SV=4	24 kDa
551	O00391 (+3)	QSOX1_HUMAN Sulfhydryl oxidase 1 OS=Homo sapiens GN=QSOX1 PE=1 SV=3	83 kDa
552	Q16718 (+2)	NDUA5_HUMAN NADH dehydrogenase [ubiquinone] 1 alpha subcomplex subunit 5 OS=Homo sapiens GN=NDUFA5 PE=1 SV=3	13 kDa
553	P68400 (+3)	CSK21_HUMAN Casein kinase II subunit alpha OS=Homo sapiens GN=CSNK2A1 PE=1 SV=1	45 kDa
554	Q5JU67	CI117_HUMAN Uncharacterized protein C9orf117 OS=Homo sapiens GN=C9orf117 PE=2 SV=1	61 kDa
555	Q02218 (+1)	ODO1_HUMAN 2-oxoglutarate dehydrogenase, mitochondrial OS=Homo sapiens GN=OGDH PE=1 SV=3	116 kDa
556	Q9UL46 (+3)	PSME2_HUMAN Proteasome activator complex subunit 2 OS=Homo sapiens GN=PSME2 PE=1 SV=4	27 kDa
557	P22234 (+1)	PUR6_HUMAN Multifunctional protein ADE2 OS=Homo sapiens GN=PAICS PE=1 SV=3	47 kDa
558	Q6ZMP0 (+1)	THSD4_HUMAN Thrombospondin type-1 domain-containing protein 4 OS=Homo sapiens GN=THSD4 PE=2 SV=2	112 kDa
559	P0C7P4 (+1)	UCRIL_HUMAN Putative cytochrome b-c1 complex subunit Rieske-like protein 1 OS=Homo sapiens GN=UQCRFSL1 PE=5 SV=1	31 kDa
560	Q8N0X2 (+2)	SPG16_HUMAN Sperm-associated antigen 16 protein OS=Homo sapiens GN=SPAG16 PE=2 SV=2	71 kDa
561	P18621 (+1)	RL17_HUMAN 60S ribosomal protein L17 OS=Homo sapiens GN=RPL17 PE=1 SV=3	21 kDa
562	Q92896 (+1)	GSLG1_HUMAN Golgi apparatus protein 1 OS=Homo sapiens GN=GLG1 PE=1 SV=2	135 kDa
563	P59665 (+1)	DEF1_HUMAN Neutrophil defensin 1 OS=Homo sapiens GN=DEFA1 PE=1 SV=1	10 kDa
564	P62753 (+1)	RS6_HUMAN 40S ribosomal protein S6 OS=Homo sapiens GN=RPS6 PE=1 SV=1	29 kDa
565	Q9UJ70 (+2)	NAGK_HUMAN N-acetyl-D-glucosamine kinase OS=Homo sapiens GN=NAGK PE=1 SV=4	37 kDa
566	Q9Y2Z0 (+2)	SUGT1_HUMAN Suppressor of G2 allele of SKP1 homolog OS=Homo sapiens GN=SUGT1 PE=1 SV=3	41 kDa
567	P67812 (+3)	SC11A_HUMAN Signal peptidase complex catalytic subunit SEC11A OS=Homo sapiens GN=SEC11A PE=1 SV=1	21 kDa
568	P18754 (+6)	RCC1_HUMAN Regulator of chromosome condensation OS=Homo sapiens GN=RCC1 PE=1 SV=1	45 kDa
569	P14174	MIF_HUMAN Macrophage migration inhibitory factor OS=Homo sapiens GN=MIF PE=1 SV=4	12 kDa
570	P14927	QCR7_HUMAN Cytochrome b-c1 complex subunit 7 OS=Homo sapiens GN=UQCRB PE=1 SV=2	14 kDa
571	A8MYP8 (+2)	ODF3B_HUMAN Outer dense fiber protein 3B OS=Homo sapiens GN=ODF3B PE=2 SV=1	27 kDa
572	Q13618 (+1)	CUL3_HUMAN Cullin-3 OS=Homo sapiens GN=CUL3 PE=1 SV=2	89 kDa
573	Q15904 (+4)	VAS1_HUMAN V-type proton ATPase subunit S1 OS=Homo sapiens GN=ATP6AP1 PE=1 SV=2	52 kDa
574	O43396 (+2)	TXNL1_HUMAN Thioredoxin-like protein 1 OS=Homo sapiens GN=TXNL1 PE=1 SV=3	32 kDa
575	P62917	RL8_HUMAN 60S ribosomal protein L8 OS=Homo sapiens GN=RPL8 PE=1 SV=2	28 kDa
576	Q8IZS6	TC1D3_HUMAN Tctex1 domain-containing protein 3 OS=Homo sapiens GN=TCTE3 PE=1 SV=1	23 kDa
577	Q6ZQR2	CI171_HUMAN Uncharacterized protein C9orf171 OS=Homo sapiens GN=C9orf171 PE=2 SV=1	36 kDa
578	P15374	UCHL3_HUMAN Ubiquitin carboxyl-terminal hydrolase isozyme L3 OS=Homo sapiens GN=UCHL3 PE=1 SV=1	26 kDa
579	Q13939 (+1)	CALI_HUMAN Calicin OS=Homo sapiens GN=CCIN PE=2 SV=3	67 kDa
580	P11177 (+1)	ODPB_HUMAN Pyruvate dehydrogenase E1 component subunit beta, mitochondrial OS=Homo sapiens GN=PDHB PE=1 SV=3	39 kDa
581	Q92890 (+2)	UFD1_HUMAN Ubiquitin fusion degradation protein 1 homolog OS=Homo sapiens GN=UFD1L PE=1 SV=3	35 kDa
582	P52272	HNRPM_HUMAN Heterogeneous nuclear ribonucleoprotein M OS=Homo sapiens GN=HNRNPM PE=1 SV=3	78 kDa
583	P23352	KALM_HUMAN Anosmin-1 OS=Homo sapiens GN=KAL1 PE=1 SV=3	76 kDa
584	Q8WW14	CJ082_HUMAN Uncharacterized protein C10orf82 OS=Homo sapiens GN=C10orf82 PE=2 SV=2	26 kDa
585	P25398	RS12_HUMAN 40S ribosomal protein S12 OS=Homo sapiens GN=RPS12 PE=1 SV=3	15 kDa
586	P27824 (+1)	CALX_HUMAN Calnexin OS=Homo sapiens GN=CANX PE=1 SV=2	68 kDa
587	P14649	MYL6B_HUMAN Myosin light chain 6B OS=Homo sapiens GN=MYL6B PE=1 SV=1	23 kDa
588	Q6Q759	SPG17_HUMAN Sperm-associated antigen 17 OS=Homo sapiens GN=SPAG17 PE=1 SV=1	252 kDa
589	O43920	NDUS5_HUMAN NADH dehydrogenase [ubiquinone] iron-sulfur protein 5 OS=Homo sapiens GN=NDUFS5 PE=1 SV=3	13 kDa
590	P22352	GPX3_HUMAN Glutathione peroxidase 3 OS=Homo sapiens GN=GPX3 PE=1 SV=2	26 kDa
591	Q9BYD9	ARPM1_HUMAN Actin-related protein M1 OS=Homo sapiens GN=ARPM1 PE=2 SV=1	41 kDa
592	Q9Y224 (+1)	CN166_HUMAN UPF0568 protein C14orf166 OS=Homo sapiens GN=C14orf166 PE=1 SV=1	28 kDa
593	P14406 (+4)	CX7A2_HUMAN Cytochrome c oxidase subunit 7A2, mitochondrial OS=Homo sapiens GN=COX7A2 PE=1 SV=1	9 kDa
594	O00410 (+1)	IPO5_HUMAN Importin-5 OS=Homo sapiens GN=IPO5 PE=1 SV=4	124 kDa
595	P04080	CYTB_HUMAN Cystatin-B OS=Homo sapiens GN=CSTB PE=1 SV=2	11 kDa
596	Q02790	FKBP4_HUMAN Peptidyl-prolyl cis-trans isomerase FKBP4 OS=Homo sapiens GN=FKBP4 PE=1 SV=3	52 kDa
597	Q9NZZ3 (+1)	CHMP5_HUMAN Charged multivesicular body protein 5 OS=Homo sapiens GN=CHMP5 PE=1 SV=1	25 kDa
598	P62491 (+8)	RB11A_HUMAN Ras-related protein Rab-11A OS=Homo sapiens GN=RAB11A PE=1 SV=3	24 kDa
599	O75821 (+1)	EIF3G_HUMAN Eukaryotic translation initiation factor 3 subunit G OS=Homo sapiens GN=EIF3G PE=1 SV=2	36 kDa
600	Q9Y6R7	FCGBP_HUMAN IgGFc-binding protein OS=Homo sapiens GN=FCGBP PE=1 SV=3	572 kDa
601	P50897	PPT1_HUMAN Palmitoyl-protein thioesterase 1 OS=Homo sapiens GN=PPT1 PE=1 SV=1	34 kDa
602	Q9P1V8 (+1)	CN174_HUMAN SAM domain-containing protein C14orf174 OS=Homo sapiens GN=C14orf174 PE=2 SV=1	77 kDa
603	Q9Y376 (+1)	CAB39_HUMAN Calcium-binding protein 39 OS=Homo sapiens GN=CAB39 PE=1 SV=1	40 kDa
604	Q53EV4	LRC23_HUMAN Leucine-rich repeat-containing protein 23 OS=Homo sapiens GN=LRRC23 PE=2 SV=2	40 kDa
605	P04843 (+5)	RPN1_HUMAN Dolichyl-diphosphooligosaccharide--protein glycosyltransferase subunit 1 OS=Homo sapiens GN=RPN1 PE=1 SV=1	69 kDa
606	Q8NCF7 (+2)	Q8NCF7_HUMAN cDNA FLJ90278 fis, clone NT2RP1000325, highly similar to Phosphate carrier protein, mitochondrialprecursor OS=Homo sapiens PE=2 SV=1	40 kDa
607	Q9H0R4	HDHD2_HUMAN Haloacid dehalogenase-like hydrolase domain-containing protein 2 OS=Homo sapiens GN=HDHD2 PE=1 SV=1	29 kDa
608	P51654 (+3)	GPC3_HUMAN Glypican-3 OS=Homo sapiens GN=GPC3 PE=1 SV=1	66 kDa
609	P26583	HMGB2_HUMAN High mobility group protein B2 OS=Homo sapiens GN=HMGB2 PE=1 SV=2	24 kDa
610	A8K1N8	A8K1N8_HUMAN cDNA FLJ78365 OS=Homo sapiens PE=2 SV=1	87 kDa
611	P14384	CBPM_HUMAN Carboxypeptidase M OS=Homo sapiens GN=CPM PE=1 SV=2	51 kDa
612	P54819 (+1)	KAD2_HUMAN Adenylate kinase 2, mitochondrial OS=Homo sapiens GN=AK2 PE=1 SV=2	26 kDa
613	B4DX81 (+1)	B4DX81_HUMAN HCG15219, isoform CRA_b OS=Homo sapiens GN=hCG_15219 PE=2 SV=1	66 kDa
614	P00338 (+2)	LDHA_HUMAN L-lactate dehydrogenase A chain OS=Homo sapiens GN=LDHA PE=1 SV=2	37 kDa
615	Q76KD6	SPERI_HUMAN Speriolin OS=Homo sapiens GN=SPATC1 PE=2 SV=2	62 kDa
616	P13489 (+1)	RINI_HUMAN Ribonuclease inhibitor OS=Homo sapiens GN=RNH1 PE=1 SV=2	50 kDa
617	Q96S96	PEBP4_HUMAN Phosphatidylethanolamine-binding protein 4 OS=Homo sapiens GN=PEBP4 PE=1 SV=3	26 kDa
618	Q8TC27 (+2)	ADA32_HUMAN Disintegrin and metalloproteinase domain-containing protein 32 OS=Homo sapiens GN=ADAM32 PE=1 SV=2	88 kDa
619	Q96HS1	PGAM5_HUMAN Serine/threonine-protein phosphatase PGAM5, mitochondrial OS=Homo sapiens GN=PGAM5 PE=1 SV=2	32 kDa
620	Q9UBW8 (+1)	CSN7A_HUMAN COP9 signalosome complex subunit 7a OS=Homo sapiens GN=COPS7A PE=1 SV=1	30 kDa
621	Q6U8A4	Q6U8A4_HUMAN Ubiquitin carboxyl-terminal hydrolase (Fragment) OS=Homo sapiens PE=2 SV=1	129 kDa
622	O00399	DCTN6_HUMAN Dynactin subunit 6 OS=Homo sapiens GN=DCTN6 PE=1 SV=1	21 kDa
623	Q9Y490 (+1)	TLN1_HUMAN Talin-1 OS=Homo sapiens GN=TLN1 PE=1 SV=3	270 kDa
624	P21281	VATB2_HUMAN V-type proton ATPase subunit B, brain isoform OS=Homo sapiens GN=ATP6V1B2 PE=1 SV=3	57 kDa
625	Q8IXY8 (+5)	PPIL6_HUMAN Peptidyl-prolyl cis-trans isomerase-like 6 OS=Homo sapiens GN=PPIL6 PE=2 SV=1	35 kDa
626	P30153 (+7)	2AAA_HUMAN Serine/threonine-protein phosphatase 2A 65 kDa regulatory subunit A alpha isoform OS=Homo sapiens GN=PPP2R1A PE=1 SV=4	65 kDa
627	Q96N03	VTM2L_HUMAN V-set and transmembrane domain-containing protein 2-like protein OS=Homo sapiens GN=VSTM2L PE=2 SV=1	22 kDa
628	Q8WVQ1 (+1)	CANT1_HUMAN Soluble calcium-activated nucleotidase 1 OS=Homo sapiens GN=CANT1 PE=1 SV=1	45 kDa
629	Q92820 (+1)	GGH_HUMAN Gamma-glutamyl hydrolase OS=Homo sapiens GN=GGH PE=1 SV=2	36 kDa
630	D6R938	D6R938_HUMAN Calcium/calmodulin-dependent protein kinase (CaM kinase) II delta, isoform CRA_e OS=Homo sapiens GN=CAMK2D PE=4 SV=1	56 kDa
631	Q96M95	CCD42_HUMAN Coiled-coil domain-containing protein 42A OS=Homo sapiens GN=CCDC42 PE=2 SV=2	38 kDa
632	Q9UHV9	PFD2_HUMAN Prefoldin subunit 2 OS=Homo sapiens GN=PFDN2 PE=1 SV=1	17 kDa
633	P21796	VDAC1_HUMAN Voltage-dependent anion-selective channel protein 1 OS=Homo sapiens GN=VDAC1 PE=1 SV=2	31 kDa
634	O14967 (+1)	CLGN_HUMAN Calmegin OS=Homo sapiens GN=CLGN PE=1 SV=1	70 kDa
635	P54578 (+5)	UBP14_HUMAN Ubiquitin carboxyl-terminal hydrolase 14 OS=Homo sapiens GN=USP14 PE=1 SV=3	56 kDa
636	Q9NTJ4 (+1)	MA2C1_HUMAN Alpha-mannosidase 2C1 OS=Homo sapiens GN=MAN2C1 PE=1 SV=1	116 kDa
637	P26572 (+3)	MGAT1_HUMAN Alpha-1,3-mannosyl-glycoprotein 2-beta-N-acetylglucosaminyltransferase OS=Homo sapiens GN=MGAT1 PE=2 SV=1	51 kDa
638	P99999 (+1)	CYC_HUMAN Cytochrome c OS=Homo sapiens GN=CYCS PE=1 SV=2	12 kDa
639	Q15121 (+3)	PEA15_HUMAN Astrocytic phosphoprotein PEA-15 OS=Homo sapiens GN=PEA15 PE=1 SV=2	15 kDa
640	P46781	RS9_HUMAN 40S ribosomal protein S9 OS=Homo sapiens GN=RPS9 PE=1 SV=3	23 kDa
641	Q5BN46	CI116_HUMAN UPF0691 protein C9orf116 OS=Homo sapiens GN=C9orf116 PE=2 SV=1	15 kDa
642	Q86VP6 (+1)	CAND1_HUMAN Cullin-associated NEDD8-dissociated protein 1 OS=Homo sapiens GN=CAND1 PE=1 SV=2	136 kDa
643	A8MYV0	DCDCX_HUMAN Putative doublecortin domain-containing protein ENSP00000382097 OS=Homo sapiens PE=4 SV=2	22 kDa
644	O75503 (+2)	CLN5_HUMAN Ceroid-lipofuscinosis neuronal protein 5 OS=Homo sapiens GN=CLN5 PE=1 SV=2	41 kDa
645	P37837	TALDO_HUMAN Transaldolase OS=Homo sapiens GN=TALDO1 PE=1 SV=2	38 kDa
646	P13804 (+1)	ETFA_HUMAN Electron transfer flavoprotein subunit alpha, mitochondrial OS=Homo sapiens GN=ETFA PE=1 SV=1	35 kDa
647	Q8NHP8	PLBL2_HUMAN Putative phospholipase B-like 2 OS=Homo sapiens GN=PLBD2 PE=1 SV=2	65 kDa
648	Q15323	K1H1_HUMAN Keratin, type I cuticular Ha1 OS=Homo sapiens GN=KRT31 PE=1 SV=3	47 kDa
649	A4D1T9 (+1)	PRS37_HUMAN Probable inactive serine protease 37 OS=Homo sapiens GN=PRSS37 PE=2 SV=1	26 kDa
650	Q6P047	CH074_HUMAN Uncharacterized protein C8orf74 OS=Homo sapiens GN=C8orf74 PE=2 SV=3	34 kDa
651	Q07020 (+1)	RL18_HUMAN 60S ribosomal protein L18 OS=Homo sapiens GN=RPL18 PE=1 SV=2	22 kDa
652	Q9UJT2 (+1)	TSKS_HUMAN Testis-specific serine kinase substrate OS=Homo sapiens GN=TSKS PE=1 SV=3	65 kDa
653	Q9UNN5 (+2)	FAF1_HUMAN FAS-associated factor 1 OS=Homo sapiens GN=FAF1 PE=1 SV=2	74 kDa
654	P20618 (+1)	PSB1_HUMAN Proteasome subunit beta type-1 OS=Homo sapiens GN=PSMB1 PE=1 SV=2	26 kDa
655	Q14997	PSME4_HUMAN Proteasome activator complex subunit 4 OS=Homo sapiens GN=PSME4 PE=1 SV=2	211 kDa
656	Q495T6 (+1)	MMEL1_HUMAN Membrane metallo-endopeptidase-like 1 OS=Homo sapiens GN=MMEL1 PE=1 SV=2	89 kDa
657	P19801 (+4)	ABP1_HUMAN Amiloride-sensitive amine oxidase [copper-containing] OS=Homo sapiens GN=ABP1 PE=1 SV=4	85 kDa
658	O43790 (+2)	KRT86_HUMAN Keratin, type II cuticular Hb6 OS=Homo sapiens GN=KRT86 PE=1 SV=1	53 kDa
659	C9JRZ6 (+2)	C9JRZ6_HUMAN Putative uncharacterized protein CHCHD3 OS=Homo sapiens GN=CHCHD3 PE=4 SV=1	27 kDa
660	P07910 (+10)	HNRPC_HUMAN Heterogeneous nuclear ribonucleoproteins C1/C2 OS=Homo sapiens GN=HNRNPC PE=1 SV=4	34 kDa
661	O60664	PLIN3_HUMAN Perilipin-3 OS=Homo sapiens GN=PLIN3 PE=1 SV=2	47 kDa
662	P13073 (+1)	COX41_HUMAN Cytochrome c oxidase subunit 4 isoform 1, mitochondrial OS=Homo sapiens GN=COX4I1 PE=1 SV=1	20 kDa
663	O95967 (+5)	FBLN4_HUMAN EGF-containing fibulin-like extracellular matrix protein 2 OS=Homo sapiens GN=EFEMP2 PE=1 SV=3	49 kDa
664	A8K8A6	A8K8A6_HUMAN cDNA FLJ76931, highly similar to Homo sapiens testes-specific heterogenous nuclear ribonucleoprotein G-T, mRNA OS=Homo sapiens PE=2 SV=1	43 kDa
665	P29400 (+1)	CO4A5_HUMAN Collagen alpha-5(IV) chain OS=Homo sapiens GN=COL4A5 PE=1 SV=2	161 kDa
666	B9ZVU1 (+5)	B9ZVU1_HUMAN Putative uncharacterized protein HNRNPD OS=Homo sapiens GN=HNRNPD PE=4 SV=1	31 kDa
667	P07195 (+1)	LDHB_HUMAN L-lactate dehydrogenase B chain OS=Homo sapiens GN=LDHB PE=1 SV=2	37 kDa
668	P08195 (+1)	4F2_HUMAN 4F2 cell-surface antigen heavy chain OS=Homo sapiens GN=SLC3A2 PE=1 SV=3	68 kDa
669	P49773	HINT1_HUMAN Histidine triad nucleotide-binding protein 1 OS=Homo sapiens GN=HINT1 PE=1 SV=2	14 kDa
670	O60437	PEPL_HUMAN Periplakin OS=Homo sapiens GN=PPL PE=1 SV=3	205 kDa
671	Q13596 (+3)	SNX1_HUMAN Sorting nexin-1 OS=Homo sapiens GN=SNX1 PE=1 SV=3	59 kDa
672	P62899 (+1)	RL31_HUMAN 60S ribosomal protein L31 OS=Homo sapiens GN=RPL31 PE=1 SV=1	14 kDa
673	Q8WXX5	DNJC9_HUMAN DnaJ homolog subfamily C member 9 OS=Homo sapiens GN=DNAJC9 PE=1 SV=1	30 kDa
674	P54727 (+2)	RD23B_HUMAN UV excision repair protein RAD23 homolog B OS=Homo sapiens GN=RAD23B PE=1 SV=1	43 kDa
675	Q8N1F7 (+2)	NUP93_HUMAN Nuclear pore complex protein Nup93 OS=Homo sapiens GN=NUP93 PE=1 SV=2	93 kDa
676	P21283 (+1)	VATC1_HUMAN V-type proton ATPase subunit C 1 OS=Homo sapiens GN=ATP6V1C1 PE=1 SV=4	44 kDa
677	C9J0J7 (+6)	C9J0J7_HUMAN Putative uncharacterized protein PFN2 OS=Homo sapiens GN=PFN2 PE=4 SV=1	10 kDa
678	O00469 (+2)	PLOD2_HUMAN Procollagen-lysine,2-oxoglutarate 5-dioxygenase 2 OS=Homo sapiens GN=PLOD2 PE=1 SV=2	85 kDa
679	P14854	CX6B1_HUMAN Cytochrome c oxidase subunit 6B1 OS=Homo sapiens GN=COX6B1 PE=1 SV=2	10 kDa
680	P37802	TAGL2_HUMAN Transgelin-2 OS=Homo sapiens GN=TAGLN2 PE=1 SV=3	22 kDa
681	P40879 (+2)	S26A3_HUMAN Chloride anion exchanger OS=Homo sapiens GN=SLC26A3 PE=1 SV=1	85 kDa
682	Q9H4Y5 (+2)	GSTO2_HUMAN Glutathione S-transferase omega-2 OS=Homo sapiens GN=GSTO2 PE=2 SV=1	28 kDa
683	P14868 (+2)	SYDC_HUMAN Aspartyl-tRNA synthetase, cytoplasmic OS=Homo sapiens GN=DARS PE=1 SV=2	57 kDa
684	P03950 (+1)	ANGI_HUMAN Angiogenin OS=Homo sapiens GN=ANG PE=1 SV=1	17 kDa
685	P54709	AT1B3_HUMAN Sodium/potassium-transporting ATPase subunit beta-3 OS=Homo sapiens GN=ATP1B3 PE=1 SV=1	32 kDa
686	P63208	SKP1_HUMAN S-phase kinase-associated protein 1 OS=Homo sapiens GN=SKP1 PE=1 SV=2	19 kDa
			max= 572kDa
			Min= 10kDa

## Sheet: Table S3
	List of proteins included in the intra-variation analysis of subject 1								List of proteins included in the intra-variation analysis of subject 2								List of proteins included in the Intra-variation analysis of subject 3								List of proteins included in the inter-variation analysis
		#	Proteins	Access nb		Intra CV				#	Proteins	Access nb		Intra CV				#	Proteins	Access nb		Intra CV				#	Proteins	Access nb		Intra CV
	1	142	EZRI_HUMAN Ezrin OS=Homo sapiens GN=EZR PE=1 SV=4	P15311 (+2)		0.0357542			1	29	PPAP_HUMAN Prostatic acid phosphatase OS=Homo sapiens GN=ACPP PE=1 SV=3	P15309		0.00824651			1	253	1433S_HUMAN 14-3-3 protein sigma OS=Homo sapiens GN=SFN PE=1 SV=1	P31947		0.0149315			1	6	CLUS_HUMAN Clusterin OS=Homo sapiens GN=CLU PE=1 SV=1	P10909		0.0609544
	2	166	PPIC_HUMAN Peptidyl-prolyl cis-trans isomerase C OS=Homo sapiens GN=PPIC PE=1 SV=1	P45877 (+1)		0.0371549			2	83	SPNXB_HUMAN Sperm protein associated with the nucleus on the X chromosome B/F OS=Homo sapiens GN=SPANXB1 PE=2 SV=1	Q9NS25		0.0168067			2	82	K22E_HUMAN Keratin, type II cytoskeletal 2 epidermal OS=Homo sapiens GN=KRT2 PE=1 SV=2	P35908		0.0402803			2	5	A8K6Z6_HUMAN cDNA FLJ78262, highly similar to Homo sapiens semenogelin II (SEMG2), mRNA OS=Homo sapiens PE=2 SV=1	A8K6Z6		0.0797932
	3	254	RLA2_HUMAN 60S acidic ribosomal protein P2 OS=Homo sapiens GN=RPLP2 PE=1 SV=1	P05387		0.0614563			3	68	SPESP_HUMAN Sperm equatorial segment protein 1 OS=Homo sapiens GN=SPESP1 PE=1 SV=1	Q6UW49		0.0200326			3	3	SEMG1_HUMAN Semenogelin-1 OS=Homo sapiens GN=SEMG1 PE=1 SV=2	P04279		0.0452086			3	3	SEMG1_HUMAN Semenogelin-1 OS=Homo sapiens GN=SEMG1 PE=1 SV=2	P04279		0.0887615
	4	54	CH60_HUMAN 60 kDa heat shock protein, mitochondrial OS=Homo sapiens GN=HSPD1 PE=1 SV=2	P10809		0.0655695			4	337	AK1A1_HUMAN Alcohol dehydrogenase [NADP+] OS=Homo sapiens GN=AKR1A1 PE=1 SV=3	P14550		0.0394676			4	94	PPIB_HUMAN Peptidyl-prolyl cis-trans isomerase B OS=Homo sapiens GN=PPIB PE=1 SV=2	P23284		0.047243			4	1	SEMG2_HUMAN Semenogelin-2 OS=Homo sapiens GN=SEMG2 PE=1 SV=1	Q02383		0.0903055
	5	436	RL22_HUMAN 60S ribosomal protein L22 OS=Homo sapiens GN=RPL22 PE=1 SV=2	P35268 (+2)		0.066695			5	87	DYL2_HUMAN Dynein light chain 2, cytoplasmic OS=Homo sapiens GN=DYNLL2 PE=1 SV=1	Q96FJ2		0.0425207			5	186	CLIC1_HUMAN Chloride intracellular channel protein 1 OS=Homo sapiens GN=CLIC1 PE=1 SV=4	O00299 (+1)		0.0487416			5	131	ALDR_HUMAN Aldose reductase OS=Homo sapiens GN=AKR1B1 PE=1 SV=3	P15121		0.0941038
	6	185	ODO2_HUMAN Dihydrolipoyllysine-residue succinyltransferase component of 2-oxoglutarate dehydrogenase complex, mitochondrial OS=Homo sapiens GN=DLST PE=1 SV=3	P36957		0.0677243			6	4	PIP_HUMAN Prolactin-inducible protein OS=Homo sapiens GN=PIP PE=1 SV=1	P12273		0.0519295			6	21	A0JLP2_HUMAN SEMG1 protein (Fragment) OS=Homo sapiens GN=SEMG1 PE=2 SV=1	A0JLP2		0.053371			6	32	SIL1_HUMAN Nucleotide exchange factor SIL1 OS=Homo sapiens GN=SIL1 PE=1 SV=1	Q9H173		0.150162
	7	256	RS10_HUMAN 40S ribosomal protein S10 OS=Homo sapiens GN=RPS10 PE=1 SV=1	P46783 (+1)		0.0698819			7	48	AMPN_HUMAN Aminopeptidase N OS=Homo sapiens GN=ANPEP PE=1 SV=4	P15144 (+1)		0.0680957			7	22	K2C1_HUMAN Keratin, type II cytoskeletal 1 OS=Homo sapiens GN=KRT1 PE=1 SV=6	P04264		0.0620944			7	60	PRDX6_HUMAN Peroxiredoxin-6 OS=Homo sapiens GN=PRDX6 PE=1 SV=3	P30041		0.151759
	8	94	PPIB_HUMAN Peptidyl-prolyl cis-trans isomerase B OS=Homo sapiens GN=PPIB PE=1 SV=2	P23284		0.0822352			8	146	Q5T6T0_HUMAN Progestagen-associated endometrial protein (Fragment) OS=Homo sapiens GN=PAEP PE=2 SV=1	Q5T6T0		0.0758652			8	140	RAB2A_HUMAN Ras-related protein Rab-2A OS=Homo sapiens GN=RAB2A PE=1 SV=1	P61019		0.0701426			8	183	IF5A1_HUMAN Eukaryotic translation initiation factor 5A-1 OS=Homo sapiens GN=EIF5A PE=1 SV=2	P63241		0.154839
	9	257	RL12_HUMAN 60S ribosomal protein L12 OS=Homo sapiens GN=RPL12 PE=1 SV=1	P30050		0.0836167			9	63	HSPB1_HUMAN Heat shock protein beta-1 OS=Homo sapiens GN=HSPB1 PE=1 SV=2	P04792		0.0789141			9	153	PEBP1_HUMAN Phosphatidylethanolamine-binding protein 1 OS=Homo sapiens GN=PEBP1 PE=1 SV=3	P30086		0.0721688			9	94	PPIB_HUMAN Peptidyl-prolyl cis-trans isomerase B OS=Homo sapiens GN=PPIB PE=1 SV=2	P23284		0.169114
	10	9	GRP78_HUMAN 78 kDa glucose-regulated protein OS=Homo sapiens GN=HSPA5 PE=1 SV=2	P11021		0.0838351			10	76	EF1G_HUMAN Elongation factor 1-gamma OS=Homo sapiens GN=EEF1G PE=1 SV=3	P26641 (+1)		0.0808659			10	13	KLK3_HUMAN Prostate-specific antigen OS=Homo sapiens GN=KLK3 PE=1 SV=2	P07288 (+1)		0.0673908			10	11	AKAP4_HUMAN A-kinase anchor protein 4 OS=Homo sapiens GN=AKAP4 PE=1 SV=1	Q5JQC9 (+1)		0.170698
	11	42	UROM_HUMAN Uromodulin OS=Homo sapiens GN=UMOD PE=1 SV=1	P07911 (+3)		0.0862475			11	202	PGK1_HUMAN Phosphoglycerate kinase 1 OS=Homo sapiens GN=PGK1 PE=1 SV=3	P00558 (+1)		0.0819059			11	144	Q6MZM7_HUMAN Putative uncharacterized protein DKFZp686O12165 (Fragment) OS=Homo sapiens GN=DKFZp686O12165 PE=1 SV=1	Q6MZM7		0.0816579			11	290	TBA1A_HUMAN Tubulin alpha-1A chain OS=Homo sapiens GN=TUBA1A PE=1 SV=1	Q71U36		0.172625
	12	30	D3DQX5_HUMAN Nucleobindin 2, isoform CRA_a OS=Homo sapiens GN=NUCB2 PE=4 SV=1	D3DQX5		0.0919457			12	69	ASGL1_HUMAN L-asparaginase OS=Homo sapiens GN=ASRGL1 PE=1 SV=2	Q7L266		0.0865097			12	169	PGCP_HUMAN Plasma glutamate carboxypeptidase OS=Homo sapiens GN=PGCP PE=1 SV=1	Q9Y646 (+1)		0.0866025			12	75	IPSP_HUMAN Plasma serine protease inhibitor OS=Homo sapiens GN=SERPINA5 PE=1 SV=2	P05154		0.174424
	13	200	EF1B_HUMAN Elongation factor 1-beta OS=Homo sapiens GN=EEF1B2 PE=1 SV=3	P24534		0.10355			13	5	A8K6Z6_HUMAN cDNA FLJ78262, highly similar to Homo sapiens semenogelin II (SEMG2), mRNA OS=Homo sapiens PE=2 SV=1	A8K6Z6		0.0907563			13	200	EF1B_HUMAN Elongation factor 1-beta OS=Homo sapiens GN=EEF1B2 PE=1 SV=3	P24534		0.0911606			13	196	PRDX2_HUMAN Peroxiredoxin-2 OS=Homo sapiens GN=PRDX2 PE=1 SV=5	P32119 (+1)		0.177184
	14	212	SSBP_HUMAN Single-stranded DNA-binding protein, mitochondrial OS=Homo sapiens GN=SSBP1 PE=1 SV=1	Q04837 (+1)		0.107433			14	208	Q8NE26_HUMAN ADAM metallopeptidase with thrombospondin type 1 motif, 1 OS=Homo sapiens GN=ADAMTS1 PE=2 SV=1	Q8NE26 (+3)		0.0921777			14	109	PRDX4_HUMAN Peroxiredoxin-4 OS=Homo sapiens GN=PRDX4 PE=1 SV=1	Q13162		0.0897307			14	109	PRDX4_HUMAN Peroxiredoxin-4 OS=Homo sapiens GN=PRDX4 PE=1 SV=1	Q13162		0.199646
	15	112	UBC_HUMAN Polyubiquitin-C OS=Homo sapiens GN=UBC PE=1 SV=1	P0CG48 (+10)		0.115231			15	134	Q9H7G6_HUMAN cDNA: FLJ20897 fis, clone ADKA03573 OS=Homo sapiens PE=1 SV=1	Q9H7G6 (+2)		0.0941324			15	1	SEMG2_HUMAN Semenogelin-2 OS=Homo sapiens GN=SEMG2 PE=1 SV=1	Q02383		0.0881265			15	130	CAMP_HUMAN Cathelicidin antimicrobial peptide OS=Homo sapiens GN=CAMP PE=1 SV=1	P49913		0.209262
	16	311	B4E0K0_HUMAN cDNA FLJ52820, highly similar to Nucleoporin p58/p45 OS=Homo sapiens PE=2 SV=1	B4E0K0		0.115541			16	1	SEMG2_HUMAN Semenogelin-2 OS=Homo sapiens GN=SEMG2 PE=1 SV=1	Q02383		0.0983776			16	5	A8K6Z6_HUMAN cDNA FLJ78262, highly similar to Homo sapiens semenogelin II (SEMG2), mRNA OS=Homo sapiens PE=2 SV=1	A8K6Z6		0.0892852			16	33	ACTB_HUMAN Actin, cytoplasmic 1 OS=Homo sapiens GN=ACTB PE=1 SV=1	P60709 (+7)		0.216966
	17	244	MNS1_HUMAN Meiosis-specific nuclear structural protein 1 OS=Homo sapiens GN=MNS1 PE=2 SV=2	Q8NEH6		0.116423			17	21	A0JLP2_HUMAN SEMG1 protein (Fragment) OS=Homo sapiens GN=SEMG1 PE=2 SV=1	A0JLP2		0.101594			17	51	K1C9_HUMAN Keratin, type I cytoskeletal 9 OS=Homo sapiens GN=KRT9 PE=1 SV=3	P35527		0.0908246			17	105	ZG16B_HUMAN Zymogen granule protein 16 homolog B OS=Homo sapiens GN=ZG16B PE=1 SV=3	Q96DA0 (+1)		0.221752
	18	11	AKAP4_HUMAN A-kinase anchor protein 4 OS=Homo sapiens GN=AKAP4 PE=1 SV=1	Q5JQC9 (+1)		0.11713			18	60	PRDX6_HUMAN Peroxiredoxin-6 OS=Homo sapiens GN=PRDX6 PE=1 SV=3	P30041		0.102774			18	73	GSTM3_HUMAN Glutathione S-transferase Mu 3 OS=Homo sapiens GN=GSTM3 PE=1 SV=3	P21266		0.10366			18	19	TBA3C_HUMAN Tubulin alpha-3C/D chain OS=Homo sapiens GN=TUBA3C PE=1 SV=3	Q13748		0.222167
	19	249	LSR_HUMAN Lipolysis-stimulated lipoprotein receptor OS=Homo sapiens GN=LSR PE=1 SV=4	Q86X29 (+3)		0.120244			19	23	LAMB2_HUMAN Laminin subunit beta-2 OS=Homo sapiens GN=LAMB2 PE=1 SV=2	P55268		0.10463			19	137	H33_HUMAN Histone H3.3 OS=Homo sapiens GN=H3F3A PE=1 SV=2	P84243 (+3)		0.102472			19	48	AMPN_HUMAN Aminopeptidase N OS=Homo sapiens GN=ANPEP PE=1 SV=4	P15144 (+1)		0.223408
	20	339	RS20_HUMAN 40S ribosomal protein S20 OS=Homo sapiens GN=RPS20 PE=1 SV=1	P60866 (+1)		0.121579			20	131	ALDR_HUMAN Aldose reductase OS=Homo sapiens GN=AKR1B1 PE=1 SV=3	P15121		0.107257			20	15	B7ZLE5_HUMAN FN1 protein OS=Homo sapiens GN=FN1 PE=2 SV=1	B7ZLE5		0.112454			20	202	PGK1_HUMAN Phosphoglycerate kinase 1 OS=Homo sapiens GN=PGK1 PE=1 SV=3	P00558 (+1)		0.226705
	21	3	SEMG1_HUMAN Semenogelin-1 OS=Homo sapiens GN=SEMG1 PE=1 SV=2	P04279		0.12217			21	109	PRDX4_HUMAN Peroxiredoxin-4 OS=Homo sapiens GN=PRDX4 PE=1 SV=1	Q13162		0.109937			21	2	FINC_HUMAN Fibronectin OS=Homo sapiens GN=FN1 PE=1 SV=4	P02751		0.107756			21	4	PIP_HUMAN Prolactin-inducible protein OS=Homo sapiens GN=PIP PE=1 SV=1	P12273		0.230761
	22	369	RS19_HUMAN 40S ribosomal protein S19 OS=Homo sapiens GN=RPS19 PE=1 SV=2	P39019 (+1)		0.125531			22	312	Q32WN1_HUMAN SPANX-B OS=Homo sapiens PE=4 SV=1	Q32WN1		0.110095			22	30	D3DQX5_HUMAN Nucleobindin 2, isoform CRA_a OS=Homo sapiens GN=NUCB2 PE=4 SV=1	D3DQX5		0.104585			22	53	DHSO_HUMAN Sorbitol dehydrogenase OS=Homo sapiens GN=SORD PE=1 SV=4	Q00796		0.232353
	23	242	RS3_HUMAN 40S ribosomal protein S3 OS=Homo sapiens GN=RPS3 PE=1 SV=2	P23396		0.127609			23	3	SEMG1_HUMAN Semenogelin-1 OS=Homo sapiens GN=SEMG1 PE=1 SV=2	P04279		0.111419			23	85	K1C10_HUMAN Keratin, type I cytoskeletal 10 OS=Homo sapiens GN=KRT10 PE=1 SV=6	P13645		0.123718			23	29	PPAP_HUMAN Prostatic acid phosphatase OS=Homo sapiens GN=ACPP PE=1 SV=3	P15309		0.235463
	24	52	CRIS1_HUMAN Cysteine-rich secretory protein 1 OS=Homo sapiens GN=CRISP1 PE=1 SV=1	P54107 (+1)		0.128979			24	49	RUVB1_HUMAN RuvB-like 1 OS=Homo sapiens GN=RUVBL1 PE=1 SV=1	Q9Y265 (+1)		0.113737			24	32	SIL1_HUMAN Nucleotide exchange factor SIL1 OS=Homo sapiens GN=SIL1 PE=1 SV=1	Q9H173		0.114218			24	160	NEUR1_HUMAN Sialidase-1 OS=Homo sapiens GN=NEU1 PE=1 SV=1	Q99519 (+1)		0.240658
	25	4	PIP_HUMAN Prolactin-inducible protein OS=Homo sapiens GN=PIP PE=1 SV=1	P12273		0.129168			25	111	NUCB1_HUMAN Nucleobindin-1 OS=Homo sapiens GN=NUCB1 PE=1 SV=4	Q02818 (+1)		0.114046			25	4	PIP_HUMAN Prolactin-inducible protein OS=Homo sapiens GN=PIP PE=1 SV=1	P12273		0.119963			25	67	MATN2_HUMAN Matrilin-2 OS=Homo sapiens GN=MATN2 PE=1 SV=3	O00339		0.259847
	26	194	GRP75_HUMAN Stress-70 protein, mitochondrial OS=Homo sapiens GN=HSPA9 PE=1 SV=2	P38646 (+3)		0.13116			26	165	ECM1_HUMAN Extracellular matrix protein 1 OS=Homo sapiens GN=ECM1 PE=1 SV=2	Q16610		0.12137			26	303	K2C6A_HUMAN Keratin, type II cytoskeletal 6A OS=Homo sapiens GN=KRT6A PE=1 SV=3	P02538 (+1)		0.1249			26	27	ENPL_HUMAN Endoplasmin OS=Homo sapiens GN=HSP90B1 PE=1 SV=1	P14625 (+1)		0.272457
	27	7	HSP72_HUMAN Heat shock-related 70 kDa protein 2 OS=Homo sapiens GN=HSPA2 PE=1 SV=1	P54652		0.131904			27	160	NEUR1_HUMAN Sialidase-1 OS=Homo sapiens GN=NEU1 PE=1 SV=1	Q99519 (+1)		0.124481			27	166	PPIC_HUMAN Peptidyl-prolyl cis-trans isomerase C OS=Homo sapiens GN=PPIC PE=1 SV=1	P45877 (+1)		0.138971			27	138	SPB6_HUMAN Serpin B6 OS=Homo sapiens GN=SERPINB6 PE=1 SV=3	P35237		0.278635
	28	117	ATPO_HUMAN ATP synthase subunit O, mitochondrial OS=Homo sapiens GN=ATP5O PE=1 SV=1	P48047		0.133029			28	153	PEBP1_HUMAN Phosphatidylethanolamine-binding protein 1 OS=Homo sapiens GN=PEBP1 PE=1 SV=3	P30086		0.128333			28	294	1433T_HUMAN 14-3-3 protein theta OS=Homo sapiens GN=YWHAQ PE=1 SV=1	P27348		0.13925			28	24	PEPC_HUMAN Gastricsin OS=Homo sapiens GN=PGC PE=1 SV=1	P20142		0.280059
	29	32	SIL1_HUMAN Nucleotide exchange factor SIL1 OS=Homo sapiens GN=SIL1 PE=1 SV=1	Q9H173		0.136798			29	53	DHSO_HUMAN Sorbitol dehydrogenase OS=Homo sapiens GN=SORD PE=1 SV=4	Q00796		0.132894			29	202	PGK1_HUMAN Phosphoglycerate kinase 1 OS=Homo sapiens GN=PGK1 PE=1 SV=3	P00558 (+1)		0.150997			29	96	KCRB_HUMAN Creatine kinase B-type OS=Homo sapiens GN=CKB PE=1 SV=1	P12277		0.284374
	30	147	HTRA1_HUMAN Serine protease HTRA1 OS=Homo sapiens GN=HTRA1 PE=1 SV=1	Q92743		0.139657			30	205	CD177_HUMAN CD177 antigen OS=Homo sapiens GN=CD177 PE=1 SV=2	Q8N6Q3 (+2)		0.135514			30	99	HS90B_HUMAN Heat shock protein HSP 90-beta OS=Homo sapiens GN=HSP90AB1 PE=1 SV=4	P08238 (+1)		0.155543			30	166	PPIC_HUMAN Peptidyl-prolyl cis-trans isomerase C OS=Homo sapiens GN=PPIC PE=1 SV=1	P45877 (+1)		0.286456
	31	214	COX5A_HUMAN Cytochrome c oxidase subunit 5A, mitochondrial OS=Homo sapiens GN=COX5A PE=1 SV=2	P20674		0.142983			31	145	DPP4_HUMAN Dipeptidyl peptidase 4 OS=Homo sapiens GN=DPP4 PE=1 SV=2	P27487		0.136236			31	60	PRDX6_HUMAN Peroxiredoxin-6 OS=Homo sapiens GN=PRDX6 PE=1 SV=3	P30041		0.15952			31	294	1433T_HUMAN 14-3-3 protein theta OS=Homo sapiens GN=YWHAQ PE=1 SV=1	P27348		0.28879
	32	138	SPB6_HUMAN Serpin B6 OS=Homo sapiens GN=SERPINB6 PE=1 SV=3	P35237		0.144056			32	180	K2C8_HUMAN Keratin, type II cytoskeletal 8 OS=Homo sapiens GN=KRT8 PE=1 SV=7	P05787		0.137822			32	72	LG3BP_HUMAN Galectin-3-binding protein OS=Homo sapiens GN=LGALS3BP PE=1 SV=1	Q08380 (+1)		0.162791			32	104	HSP13_HUMAN Heat shock 70 kDa protein 13 OS=Homo sapiens GN=HSPA13 PE=1 SV=1	P48723 (+1)		0.29522
	33	75	IPSP_HUMAN Plasma serine protease inhibitor OS=Homo sapiens GN=SERPINA5 PE=1 SV=2	P05154		0.144547			33	91	TCPZ_HUMAN T-complex protein 1 subunit zeta OS=Homo sapiens GN=CCT6A PE=1 SV=3	P40227 (+2)		0.145386			33	27	ENPL_HUMAN Endoplasmin OS=Homo sapiens GN=HSP90B1 PE=1 SV=1	P14625 (+1)		0.163707			33	55	B4DRT3_HUMAN Pyruvate kinase OS=Homo sapiens PE=2 SV=1	B4DRT3		0.315951
	34	171	SPON2_HUMAN Spondin-2 OS=Homo sapiens GN=SPON2 PE=1 SV=2	Q9BUD6 (+1)		0.146051			34	166	PPIC_HUMAN Peptidyl-prolyl cis-trans isomerase C OS=Homo sapiens GN=PPIC PE=1 SV=1	P45877 (+1)		0.146736			34	130	CAMP_HUMAN Cathelicidin antimicrobial peptide OS=Homo sapiens GN=CAMP PE=1 SV=1	P49913		0.168784			34	9	GRP78_HUMAN 78 kDa glucose-regulated protein OS=Homo sapiens GN=HSPA5 PE=1 SV=2	P11021		0.324382
	35	50	HS71L_HUMAN Heat shock 70 kDa protein 1-like OS=Homo sapiens GN=HSPA1L PE=1 SV=2	P34931 (+1)		0.14629			35	105	ZG16B_HUMAN Zymogen granule protein 16 homolog B OS=Homo sapiens GN=ZG16B PE=1 SV=3	Q96DA0 (+1)		0.151155			35	14	HS90A_HUMAN Heat shock protein HSP 90-alpha OS=Homo sapiens GN=HSP90AA1 PE=1 SV=5	P07900		0.184123			35	79	HYOU1_HUMAN Hypoxia up-regulated protein 1 OS=Homo sapiens GN=HYOU1 PE=1 SV=1	Q9Y4L1		0.324868
	36	36	GPX4_HUMAN Phospholipid hydroperoxide glutathione peroxidase, mitochondrial OS=Homo sapiens GN=GPX4 PE=1 SV=3	P36969		0.150983			36	89	CABYR_HUMAN Calcium-binding tyrosine phosphorylation-regulated protein OS=Homo sapiens GN=CABYR PE=1 SV=2	O75952		0.154529			36	52	CRIS1_HUMAN Cysteine-rich secretory protein 1 OS=Homo sapiens GN=CRISP1 PE=1 SV=1	P54107 (+1)		0.176514			36	170	PROF1_HUMAN Profilin-1 OS=Homo sapiens GN=PFN1 PE=1 SV=2	P07737		0.329919
	37	5	A8K6Z6_HUMAN cDNA FLJ78262, highly similar to Homo sapiens semenogelin II (SEMG2), mRNA OS=Homo sapiens PE=2 SV=1	A8K6Z6		0.156103			37	66	G3P_HUMAN Glyceraldehyde-3-phosphate dehydrogenase OS=Homo sapiens GN=GAPDH PE=1 SV=3	P04406		0.156055			37	95	ALBU_HUMAN Serum albumin OS=Homo sapiens GN=ALB PE=1 SV=2	P02768 (+1)		0.171756			37	39	LAMC1_HUMAN Laminin subunit gamma-1 OS=Homo sapiens GN=LAMC1 PE=1 SV=3	P11047		0.335473
	38	323	RS25_HUMAN 40S ribosomal protein S25 OS=Homo sapiens GN=RPS25 PE=1 SV=1	P62851		0.15713			38	283	RAB3D_HUMAN Ras-related protein Rab-3D OS=Homo sapiens GN=RAB3D PE=1 SV=1	O95716		0.158103			38	29	PPAP_HUMAN Prostatic acid phosphatase OS=Homo sapiens GN=ACPP PE=1 SV=3	P15309		0.179709			38	253	1433S_HUMAN 14-3-3 protein sigma OS=Homo sapiens GN=SFN PE=1 SV=1	P31947		0.337322
	39	104	HSP13_HUMAN Heat shock 70 kDa protein 13 OS=Homo sapiens GN=HSPA13 PE=1 SV=1	P48723 (+1)		0.157406			39	220	FAS_HUMAN Fatty acid synthase OS=Homo sapiens GN=FASN PE=1 SV=3	P49327		0.158509			39	226	1433B_HUMAN 14-3-3 protein beta/alpha OS=Homo sapiens GN=YWHAB PE=1 SV=3	P31946 (+1)		0.182027			39	88	MUC6_HUMAN Mucin-6 OS=Homo sapiens GN=MUC6 PE=1 SV=2	Q6W4X9		0.339119
	40	70	CCD19_HUMAN Coiled-coil domain-containing protein 19, mitochondrial OS=Homo sapiens GN=CCDC19 PE=1 SV=2	Q9UL16 (+1)		0.160741			40	67	MATN2_HUMAN Matrilin-2 OS=Homo sapiens GN=MATN2 PE=1 SV=3	O00339		0.15938			40	17	LIPL_HUMAN Lipoprotein lipase OS=Homo sapiens GN=LPL PE=1 SV=1	P06858 (+3)		0.177466			40	226	1433B_HUMAN 14-3-3 protein beta/alpha OS=Homo sapiens GN=YWHAB PE=1 SV=3	P31946 (+1)		0.341875
	41	395	DPCD_HUMAN Protein DPCD OS=Homo sapiens GN=DPCD PE=1 SV=2	Q9BVM2		0.160869			41	196	PRDX2_HUMAN Peroxiredoxin-2 OS=Homo sapiens GN=PRDX2 PE=1 SV=5	P32119 (+1)		0.163828			41	6	CLUS_HUMAN Clusterin OS=Homo sapiens GN=CLU PE=1 SV=1	P10909		0.176253			41	59	Q53HR5_HUMAN Elongation factor 1-alpha (Fragment) OS=Homo sapiens PE=2 SV=1	Q53HR5		0.348707
	42	109	PRDX4_HUMAN Peroxiredoxin-4 OS=Homo sapiens GN=PRDX4 PE=1 SV=1	Q13162		0.165073			42	190	CATL1_HUMAN Cathepsin L1 OS=Homo sapiens GN=CTSL1 PE=1 SV=2	P07711 (+2)		0.164728			42	159	1433Z_HUMAN 14-3-3 protein zeta/delta OS=Homo sapiens GN=YWHAZ PE=1 SV=1	P63104		0.189766			42	64	CBPZ_HUMAN Carboxypeptidase Z OS=Homo sapiens GN=CPZ PE=1 SV=2	Q66K79		0.360833
	43	238	EFCB1_HUMAN EF-hand calcium-binding domain-containing protein 1 OS=Homo sapiens GN=EFCAB1 PE=2 SV=1	Q9HAE3		0.166507			43	84	DYL1_HUMAN Dynein light chain 1, cytoplasmic OS=Homo sapiens GN=DYNLL1 PE=1 SV=1	P63167		0.165382			43	56	1433E_HUMAN 14-3-3 protein epsilon OS=Homo sapiens GN=YWHAE PE=1 SV=1	P62258		0.17993			43	13	KLK3_HUMAN Prostate-specific antigen OS=Homo sapiens GN=KLK3 PE=1 SV=2	P07288 (+1)		0.365946
	44	1	SEMG2_HUMAN Semenogelin-2 OS=Homo sapiens GN=SEMG2 PE=1 SV=1	Q02383		0.168016			44	25	ALDOA_HUMAN Fructose-bisphosphate aldolase A OS=Homo sapiens GN=ALDOA PE=1 SV=2	P04075		0.167743			44	145	DPP4_HUMAN Dipeptidyl peptidase 4 OS=Homo sapiens GN=DPP4 PE=1 SV=2	P27487		0.189867			44	95	ALBU_HUMAN Serum albumin OS=Homo sapiens GN=ALB PE=1 SV=2	P02768 (+1)		0.376193
	45	480	Q6IRW3_HUMAN Semenogelin II OS=Homo sapiens GN=SEMG2 PE=2 SV=1	Q6IRW3		0.168136			45	32	SIL1_HUMAN Nucleotide exchange factor SIL1 OS=Homo sapiens GN=SIL1 PE=1 SV=1	Q9H173		0.168605			45	75	IPSP_HUMAN Plasma serine protease inhibitor OS=Homo sapiens GN=SERPINA5 PE=1 SV=2	P05154		0.187219			45	10	TBB2C_HUMAN Tubulin beta-2C chain OS=Homo sapiens GN=TUBB2C PE=1 SV=1	P68371 (+2)		0.384047
	46	265	PRS6A_HUMAN 26S protease regulatory subunit 6A OS=Homo sapiens GN=PSMC3 PE=1 SV=3	P17980 (+1)		0.170466			46	33	ACTB_HUMAN Actin, cytoplasmic 1 OS=Homo sapiens GN=ACTB PE=1 SV=1	P60709 (+7)		0.170521			46	62	H4_HUMAN Histone H4 OS=Homo sapiens GN=HIST1H4A PE=1 SV=2	P62805		0.199242			46	112	UBC_HUMAN Polyubiquitin-C OS=Homo sapiens GN=UBC PE=1 SV=1	P0CG48 (+10)		0.392522
	47	79	HYOU1_HUMAN Hypoxia up-regulated protein 1 OS=Homo sapiens GN=HYOU1 PE=1 SV=1	Q9Y4L1		0.173293			47	162	TGBR3_HUMAN Transforming growth factor beta receptor type 3 OS=Homo sapiens GN=TGFBR3 PE=1 SV=2	Q03167 (+1)		0.171592			47	33	ACTB_HUMAN Actin, cytoplasmic 1 OS=Homo sapiens GN=ACTB PE=1 SV=1	P60709 (+7)		0.208492			47	65	APOA4_HUMAN Apolipoprotein A-IV OS=Homo sapiens GN=APOA4 PE=1 SV=3	P06727		0.40353
	48	139	MYH9_HUMAN Myosin-9 OS=Homo sapiens GN=MYH9 PE=1 SV=4	P35579		0.1733			48	294	1433T_HUMAN 14-3-3 protein theta OS=Homo sapiens GN=YWHAQ PE=1 SV=1	P27348		0.172163			48	9	GRP78_HUMAN 78 kDa glucose-regulated protein OS=Homo sapiens GN=HSPA5 PE=1 SV=2	P11021		0.197045			48	66	G3P_HUMAN Glyceraldehyde-3-phosphate dehydrogenase OS=Homo sapiens GN=GAPDH PE=1 SV=3	P04406		0.414407
	49	245	COX5B_HUMAN Cytochrome c oxidase subunit 5B, mitochondrial OS=Homo sapiens GN=COX5B PE=1 SV=2	P10606 (+1)		0.177032			49	39	LAMC1_HUMAN Laminin subunit gamma-1 OS=Homo sapiens GN=LAMC1 PE=1 SV=3	P11047		0.172267			49	49	RUVB1_HUMAN RuvB-like 1 OS=Homo sapiens GN=RUVBL1 PE=1 SV=1	Q9Y265 (+1)		0.198698			49	82	K22E_HUMAN Keratin, type II cytoskeletal 2 epidermal OS=Homo sapiens GN=KRT2 PE=1 SV=2	P35908		0.414953
	50	100	ODPX_HUMAN Pyruvate dehydrogenase protein X component, mitochondrial OS=Homo sapiens GN=PDHX PE=1 SV=3	O00330		0.180052			50	56	1433E_HUMAN 14-3-3 protein epsilon OS=Homo sapiens GN=YWHAE PE=1 SV=1	P62258		0.172272			50	63	HSPB1_HUMAN Heat shock protein beta-1 OS=Homo sapiens GN=HSPB1 PE=1 SV=2	P04792		0.195983			50	49	RUVB1_HUMAN RuvB-like 1 OS=Homo sapiens GN=RUVBL1 PE=1 SV=1	Q9Y265 (+1)		0.423788
	51	289	NDUV2_HUMAN NADH dehydrogenase [ubiquinone] flavoprotein 2, mitochondrial OS=Homo sapiens GN=NDUFV2 PE=1 SV=2	P19404 (+4)		0.180072			51	17	LIPL_HUMAN Lipoprotein lipase OS=Homo sapiens GN=LPL PE=1 SV=1	P06858 (+3)		0.172286			51	40	H2B1A_HUMAN Histone H2B type 1-A OS=Homo sapiens GN=HIST1H2BA PE=1 SV=3	Q96A08		0.199115			51	18	D3DUS9_HUMAN Triosephosphate isomerase OS=Homo sapiens GN=TPI1 PE=3 SV=1	D3DUS9		0.424415
	52	69	ASGL1_HUMAN L-asparaginase OS=Homo sapiens GN=ASRGL1 PE=1 SV=2	Q7L266		0.180991			52	46	ROP1A_HUMAN Ropporin-1A OS=Homo sapiens GN=ROPN1 PE=1 SV=2	Q9HAT0		0.174081			52	172	GSTP1_HUMAN Glutathione S-transferase P OS=Homo sapiens GN=GSTP1 PE=1 SV=2	P09211		0.207663			52	99	HS90B_HUMAN Heat shock protein HSP 90-beta OS=Homo sapiens GN=HSP90AB1 PE=1 SV=4	P08238 (+1)		0.428976
	53	144	Q6MZM7_HUMAN Putative uncharacterized protein DKFZp686O12165 (Fragment) OS=Homo sapiens GN=DKFZp686O12165 PE=1 SV=1	Q6MZM7		0.181712			53	456	KPYM_HUMAN Pyruvate kinase isozymes M1/M2 OS=Homo sapiens GN=PKM2 PE=1 SV=4	P14618		0.175619			53	216	L37A3_HUMAN Leucine-rich repeat-containing protein 37A3 OS=Homo sapiens GN=LRRC37A3 PE=2 SV=2	O60309 (+5)		0.206119			53	76	EF1G_HUMAN Elongation factor 1-gamma OS=Homo sapiens GN=EEF1G PE=1 SV=3	P26641 (+1)		0.434488
	54	78	APOA1_HUMAN Apolipoprotein A-I OS=Homo sapiens GN=APOA1 PE=1 SV=1	P02647		0.18786			54	58	PRDX1_HUMAN Peroxiredoxin-1 OS=Homo sapiens GN=PRDX1 PE=1 SV=1	Q06830		0.178758			54	105	ZG16B_HUMAN Zymogen granule protein 16 homolog B OS=Homo sapiens GN=ZG16B PE=1 SV=3	Q96DA0 (+1)		0.221542			54	135	SP17_HUMAN Sperm surface protein Sp17 OS=Homo sapiens GN=SPA17 PE=1 SV=1	Q15506		0.436848
	55	35	ACRO_HUMAN Acrosin OS=Homo sapiens GN=ACR PE=2 SV=4	P10323		0.187956			55	65	APOA4_HUMAN Apolipoprotein A-IV OS=Homo sapiens GN=APOA4 PE=1 SV=3	P06727		0.179227			55	112	UBC_HUMAN Polyubiquitin-C OS=Homo sapiens GN=UBC PE=1 SV=1	P0CG48 (+10)		0.216506			55	15	B7ZLE5_HUMAN FN1 protein OS=Homo sapiens GN=FN1 PE=2 SV=1	B7ZLE5		0.445886
	56	294	1433T_HUMAN 14-3-3 protein theta OS=Homo sapiens GN=YWHAQ PE=1 SV=1	P27348		0.188596			56	138	SPB6_HUMAN Serpin B6 OS=Homo sapiens GN=SERPINB6 PE=1 SV=3	P35237		0.180653			56	50	HS71L_HUMAN Heat shock 70 kDa protein 1-like OS=Homo sapiens GN=HSPA1L PE=1 SV=2	P34931 (+1)		0.219926			56	2	FINC_HUMAN Fibronectin OS=Homo sapiens GN=FN1 PE=1 SV=4	P02751		0.44636
	57	41	ODF3A_HUMAN Outer dense fiber protein 3 OS=Homo sapiens GN=ODF3 PE=2 SV=1	Q96PU9		0.19059			57	85	K1C10_HUMAN Keratin, type I cytoskeletal 10 OS=Homo sapiens GN=KRT10 PE=1 SV=6	P13645		0.180692			57	170	PROF1_HUMAN Profilin-1 OS=Homo sapiens GN=PFN1 PE=1 SV=2	P07737		0.234302			57	83	SPNXB_HUMAN Sperm protein associated with the nucleus on the X chromosome B/F OS=Homo sapiens GN=SPANXB1 PE=2 SV=1	Q9NS25		0.447193
	58	302	RL23_HUMAN 60S ribosomal protein L23 OS=Homo sapiens GN=RPL23 PE=1 SV=1	P62829 (+3)		0.192828			58	135	SP17_HUMAN Sperm surface protein Sp17 OS=Homo sapiens GN=SPA17 PE=1 SV=1	Q15506		0.181796			58	88	MUC6_HUMAN Mucin-6 OS=Homo sapiens GN=MUC6 PE=1 SV=2	Q6W4X9		0.212091			58	90	LDHC_HUMAN L-lactate dehydrogenase C chain OS=Homo sapiens GN=LDHC PE=2 SV=4	P07864		0.44983
	59	12	ODFP2_HUMAN Outer dense fiber protein 2 OS=Homo sapiens GN=ODF2 PE=1 SV=1	Q5BJF6 (+2)		0.194947			59	155	MANBA_HUMAN Beta-mannosidase OS=Homo sapiens GN=MANBA PE=1 SV=3	O00462		0.184243			59	138	SPB6_HUMAN Serpin B6 OS=Homo sapiens GN=SERPINB6 PE=1 SV=3	P35237		0.2125			59	14	HS90A_HUMAN Heat shock protein HSP 90-alpha OS=Homo sapiens GN=HSP90AA1 PE=1 SV=5	P07900		0.451619
	60	243	CLCA_HUMAN Clathrin light chain A OS=Homo sapiens GN=CLTA PE=1 SV=1	P09496 (+1)		0.197564			60	183	IF5A1_HUMAN Eukaryotic translation initiation factor 5A-1 OS=Homo sapiens GN=EIF5A PE=1 SV=2	P63241		0.185724			60	221	H2BFS_HUMAN Histone H2B type F-S OS=Homo sapiens GN=H2BFS PE=1 SV=2	P57053 (+11)		0.232616			60	45	PDIA3_HUMAN Protein disulfide-isomerase A3 OS=Homo sapiens GN=PDIA3 PE=1 SV=4	P30101		0.452442
	61	15	B7ZLE5_HUMAN FN1 protein OS=Homo sapiens GN=FN1 PE=2 SV=1	B7ZLE5		0.1982			61	290	TBA1A_HUMAN Tubulin alpha-1A chain OS=Homo sapiens GN=TUBA1A PE=1 SV=1	Q71U36		0.186467			61	96	KCRB_HUMAN Creatine kinase B-type OS=Homo sapiens GN=CKB PE=1 SV=1	P12277		0.255149			61	56	1433E_HUMAN 14-3-3 protein epsilon OS=Homo sapiens GN=YWHAE PE=1 SV=1	P62258		0.453031
	62	2	FINC_HUMAN Fibronectin OS=Homo sapiens GN=FN1 PE=1 SV=4	P02751		0.198806			62	10	TBB2C_HUMAN Tubulin beta-2C chain OS=Homo sapiens GN=TUBB2C PE=1 SV=1	P68371 (+2)		0.189228			62	45	PDIA3_HUMAN Protein disulfide-isomerase A3 OS=Homo sapiens GN=PDIA3 PE=1 SV=4	P30101		0.23199			62	46	ROP1A_HUMAN Ropporin-1A OS=Homo sapiens GN=ROPN1 PE=1 SV=2	Q9HAT0		0.453928
	63	224	PSA4_HUMAN Proteasome subunit alpha type-4 OS=Homo sapiens GN=PSMA4 PE=1 SV=1	P25789		0.199148			63	6	CLUS_HUMAN Clusterin OS=Homo sapiens GN=CLU PE=1 SV=1	P10909		0.196328			63	104	HSP13_HUMAN Heat shock 70 kDa protein 13 OS=Homo sapiens GN=HSPA13 PE=1 SV=1	P48723 (+1)		0.23213			63	144	Q6MZM7_HUMAN Putative uncharacterized protein DKFZp686O12165 (Fragment) OS=Homo sapiens GN=DKFZp686O12165 PE=1 SV=1	Q6MZM7		0.454645
	64	48	AMPN_HUMAN Aminopeptidase N OS=Homo sapiens GN=ANPEP PE=1 SV=4	P15144 (+1)		0.202114			64	18	D3DUS9_HUMAN Triosephosphate isomerase OS=Homo sapiens GN=TPI1 PE=3 SV=1	D3DUS9		0.196682			64	90	LDHC_HUMAN L-lactate dehydrogenase C chain OS=Homo sapiens GN=LDHC PE=2 SV=4	P07864		0.253842			64	51	K1C9_HUMAN Keratin, type I cytoskeletal 9 OS=Homo sapiens GN=KRT9 PE=1 SV=3	P35527		0.454932
	65	115	RISC_HUMAN Retinoid-inducible serine carboxypeptidase OS=Homo sapiens GN=SCPEP1 PE=1 SV=1	Q9HB40		0.204578			65	167	CBPE_HUMAN Carboxypeptidase E OS=Homo sapiens GN=CPE PE=1 SV=1	P16870 (+1)		0.199429			65	7	HSP72_HUMAN Heat shock-related 70 kDa protein 2 OS=Homo sapiens GN=HSPA2 PE=1 SV=1	P54652		0.24407			65	86	ODP2_HUMAN Dihydrolipoyllysine-residue acetyltransferase component of pyruvate dehydrogenase complex, mitochondrial OS=Homo sapiens GN=DLAT PE=1 SV=3	P10515 (+1)		0.456592
	66	219	Q96M13_HUMAN cDNA FLJ32906 fis, clone TESTI2005731 (Fragment) OS=Homo sapiens PE=2 SV=1	Q96M13		0.207448			66	101	VIME_HUMAN Vimentin OS=Homo sapiens GN=VIM PE=1 SV=4	P08670		0.200788			66	48	AMPN_HUMAN Aminopeptidase N OS=Homo sapiens GN=ANPEP PE=1 SV=4	P15144 (+1)		0.255927			66	312	Q32WN1_HUMAN SPANX-B OS=Homo sapiens PE=4 SV=1	Q32WN1		0.456658
	67	169	PGCP_HUMAN Plasma glutamate carboxypeptidase OS=Homo sapiens GN=PGCP PE=1 SV=1	Q9Y646 (+1)		0.207552			67	422	ACTN1_HUMAN Alpha-actinin-1 OS=Homo sapiens GN=ACTN1 PE=1 SV=2	P12814 (+4)		0.200993			67	53	DHSO_HUMAN Sorbitol dehydrogenase OS=Homo sapiens GN=SORD PE=1 SV=4	Q00796		0.284111			67	28	G3PT_HUMAN Glyceraldehyde-3-phosphate dehydrogenase, testis-specific OS=Homo sapiens GN=GAPDHS PE=1 SV=2	O14556		0.458401
	68	231	NUDC_HUMAN Nuclear migration protein nudC OS=Homo sapiens GN=NUDC PE=1 SV=1	Q9Y266		0.208209			68	73	GSTM3_HUMAN Glutathione S-transferase Mu 3 OS=Homo sapiens GN=GSTM3 PE=1 SV=3	P21266		0.206045			68	121	PGK2_HUMAN Phosphoglycerate kinase 2 OS=Homo sapiens GN=PGK2 PE=1 SV=3	P07205		0.273587			68	17	LIPL_HUMAN Lipoprotein lipase OS=Homo sapiens GN=LPL PE=1 SV=1	P06858 (+3)		0.459478
	69	37	RUVB2_HUMAN RuvB-like 2 OS=Homo sapiens GN=RUVBL2 PE=1 SV=3	Q9Y230		0.21294			69	41	ODF3A_HUMAN Outer dense fiber protein 3 OS=Homo sapiens GN=ODF3 PE=2 SV=1	Q96PU9		0.206535			69	155	MANBA_HUMAN Beta-mannosidase OS=Homo sapiens GN=MANBA PE=1 SV=3	O00462		0.266358			69	22	K2C1_HUMAN Keratin, type II cytoskeletal 1 OS=Homo sapiens GN=KRT1 PE=1 SV=6	P04264		0.460052
	70	175	H2AV_HUMAN Histone H2A.V OS=Homo sapiens GN=H2AFV PE=1 SV=3	Q71UI9 (+1)		0.215225			70	8	A8K9U8_HUMAN cDNA FLJ75480, highly similar to Human lactoferrin OS=Homo sapiens PE=2 SV=1	A8K9U8 (+1)		0.208548			70	135	SP17_HUMAN Sperm surface protein Sp17 OS=Homo sapiens GN=SPA17 PE=1 SV=1	Q15506		0.31135			70	153	PEBP1_HUMAN Phosphatidylethanolamine-binding protein 1 OS=Homo sapiens GN=PEBP1 PE=1 SV=3	P30086		0.462375
	71	305	MDHM_HUMAN Malate dehydrogenase, mitochondrial OS=Homo sapiens GN=MDH2 PE=1 SV=3	P40926 (+3)		0.218442			71	22	K2C1_HUMAN Keratin, type II cytoskeletal 1 OS=Homo sapiens GN=KRT1 PE=1 SV=6	P04264		0.210474			71	36	GPX4_HUMAN Phospholipid hydroperoxide glutathione peroxidase, mitochondrial OS=Homo sapiens GN=GPX4 PE=1 SV=3	P36969		0.333087			71	159	1433Z_HUMAN 14-3-3 protein zeta/delta OS=Homo sapiens GN=YWHAZ PE=1 SV=1	P63104		0.477248
	72	208	Q8NE26_HUMAN ADAM metallopeptidase with thrombospondin type 1 motif, 1 OS=Homo sapiens GN=ADAMTS1 PE=2 SV=1	Q8NE26 (+3)		0.218693			72	94	PPIB_HUMAN Peptidyl-prolyl cis-trans isomerase B OS=Homo sapiens GN=PPIB PE=1 SV=2	P23284		0.210677			72	79	HYOU1_HUMAN Hypoxia up-regulated protein 1 OS=Homo sapiens GN=HYOU1 PE=1 SV=1	Q9Y4L1		0.280841			72	31	LAMA5_HUMAN Laminin subunit alpha-5 OS=Homo sapiens GN=LAMA5 PE=1 SV=7	O15230		0.481952
	73	68	SPESP_HUMAN Sperm equatorial segment protein 1 OS=Homo sapiens GN=SPESP1 PE=1 SV=1	Q6UW49		0.222077			73	19	TBA3C_HUMAN Tubulin alpha-3C/D chain OS=Homo sapiens GN=TUBA3C PE=1 SV=3	Q13748		0.211013			73	37	RUVB2_HUMAN RuvB-like 2 OS=Homo sapiens GN=RUVBL2 PE=1 SV=3	Q9Y230		0.304848			73	81	ATPA_HUMAN ATP synthase subunit alpha, mitochondrial OS=Homo sapiens GN=ATP5A1 PE=1 SV=1	P25705		0.503587
	74	123	Q5VV23_HUMAN Chromosome 10 open reading frame 63 OS=Homo sapiens GN=C10orf63 PE=2 SV=1	Q5VV23		0.223102			74	47	TCPD_HUMAN T-complex protein 1 subunit delta OS=Homo sapiens GN=CCT4 PE=1 SV=4	P50991 (+1)		0.214454			74	154	CO9A2_HUMAN Collagen alpha-2(IX) chain OS=Homo sapiens GN=COL9A2 PE=1 SV=2	Q14055		0.285106			74	91	TCPZ_HUMAN T-complex protein 1 subunit zeta OS=Homo sapiens GN=CCT6A PE=1 SV=3	P40227 (+2)		0.518693
	75	49	RUVB1_HUMAN RuvB-like 1 OS=Homo sapiens GN=RUVBL1 PE=1 SV=1	Q9Y265 (+1)		0.224789			75	112	UBC_HUMAN Polyubiquitin-C OS=Homo sapiens GN=UBC PE=1 SV=1	P0CG48 (+10)		0.214947			75	67	MATN2_HUMAN Matrilin-2 OS=Homo sapiens GN=MATN2 PE=1 SV=3	O00339		0.324771			75	85	K1C10_HUMAN Keratin, type I cytoskeletal 10 OS=Homo sapiens GN=KRT10 PE=1 SV=6	P13645		0.521286
	76	18	D3DUS9_HUMAN Triosephosphate isomerase OS=Homo sapiens GN=TPI1 PE=3 SV=1	D3DUS9		0.226025			76	124	MYL6_HUMAN Myosin light polypeptide 6 OS=Homo sapiens GN=MYL6 PE=1 SV=2	P60660 (+1)		0.215452			76	160	NEUR1_HUMAN Sialidase-1 OS=Homo sapiens GN=NEU1 PE=1 SV=1	Q99519 (+1)		0.349569			76	58	PRDX1_HUMAN Peroxiredoxin-1 OS=Homo sapiens GN=PRDX1 PE=1 SV=1	Q06830		0.5297
	77	28	G3PT_HUMAN Glyceraldehyde-3-phosphate dehydrogenase, testis-specific OS=Homo sapiens GN=GAPDHS PE=1 SV=2	O14556		0.228142			77	12	ODFP2_HUMAN Outer dense fiber protein 2 OS=Homo sapiens GN=ODF2 PE=1 SV=1	Q5BJF6 (+2)		0.21916			77	131	ALDR_HUMAN Aldose reductase OS=Homo sapiens GN=AKR1B1 PE=1 SV=3	P15121		0.351547			77	52	CRIS1_HUMAN Cysteine-rich secretory protein 1 OS=Homo sapiens GN=CRISP1 PE=1 SV=1	P54107 (+1)		0.536668
	78	197	CADH1_HUMAN Cadherin-1 OS=Homo sapiens GN=CDH1 PE=1 SV=3	P12830 (+6)		0.229351			78	377	K2C5_HUMAN Keratin, type II cytoskeletal 5 OS=Homo sapiens GN=KRT5 PE=1 SV=3	P13647		0.220648			78	81	ATPA_HUMAN ATP synthase subunit alpha, mitochondrial OS=Homo sapiens GN=ATP5A1 PE=1 SV=1	P25705		0.338157			78	63	HSPB1_HUMAN Heat shock protein beta-1 OS=Homo sapiens GN=HSPB1 PE=1 SV=2	P04792		0.540016
	79	127	PLSL_HUMAN Plastin-2 OS=Homo sapiens GN=LCP1 PE=1 SV=5	P13796 (+1)		0.229523			79	24	PEPC_HUMAN Gastricsin OS=Homo sapiens GN=PGC PE=1 SV=1	P20142		0.221468			79	183	IF5A1_HUMAN Eukaryotic translation initiation factor 5A-1 OS=Homo sapiens GN=EIF5A PE=1 SV=2	P63241		0.315789			79	7	HSP72_HUMAN Heat shock-related 70 kDa protein 2 OS=Homo sapiens GN=HSPA2 PE=1 SV=1	P54652		0.541536
	80	71	HSP7C_HUMAN Heat shock cognate 71 kDa protein OS=Homo sapiens GN=HSPA8 PE=1 SV=1	P11142		0.231339			80	61	TEKT2_HUMAN Tektin-2 OS=Homo sapiens GN=TEKT2 PE=1 SV=1	Q9UIF3		0.22312			80	64	CBPZ_HUMAN Carboxypeptidase Z OS=Homo sapiens GN=CPZ PE=1 SV=2	Q66K79		0.308161			80	30	D3DQX5_HUMAN Nucleobindin 2, isoform CRA_a OS=Homo sapiens GN=NUCB2 PE=4 SV=1	D3DQX5		0.549259
	81	174	PSA7L_HUMAN Proteasome subunit alpha type-7-like OS=Homo sapiens GN=PSMA8 PE=1 SV=3	Q8TAA3		0.231399			81	96	KCRB_HUMAN Creatine kinase B-type OS=Homo sapiens GN=CKB PE=1 SV=1	P12277		0.227316			81	115	RISC_HUMAN Retinoid-inducible serine carboxypeptidase OS=Homo sapiens GN=SCPEP1 PE=1 SV=1	Q9HB40		0.345996			81	73	GSTM3_HUMAN Glutathione S-transferase Mu 3 OS=Homo sapiens GN=GSTM3 PE=1 SV=3	P21266		0.550585
	82	248	CRLD2_HUMAN Cysteine-rich secretory protein LCCL domain-containing 2 OS=Homo sapiens GN=CRISPLD2 PE=1 SV=1	Q9H0B8 (+1)		0.232465			82	154	CO9A2_HUMAN Collagen alpha-2(IX) chain OS=Homo sapiens GN=COL9A2 PE=1 SV=2	Q14055		0.231382			82	312	Q32WN1_HUMAN SPANX-B OS=Homo sapiens PE=4 SV=1	Q32WN1		0.314576			82	71	HSP7C_HUMAN Heat shock cognate 71 kDa protein OS=Homo sapiens GN=HSPA8 PE=1 SV=1	P11142		0.551227
	83	65	APOA4_HUMAN Apolipoprotein A-IV OS=Homo sapiens GN=APOA4 PE=1 SV=3	P06727		0.233695			83	35	ACRO_HUMAN Acrosin OS=Homo sapiens GN=ACR PE=2 SV=4	P10323		0.235471			83	42	UROM_HUMAN Uromodulin OS=Homo sapiens GN=UMOD PE=1 SV=1	P07911 (+3)		0.345432			83	38	MXRA5_HUMAN Matrix-remodeling-associated protein 5 OS=Homo sapiens GN=MXRA5 PE=2 SV=2	Q9NR99		0.59872
	84	61	TEKT2_HUMAN Tektin-2 OS=Homo sapiens GN=TEKT2 PE=1 SV=1	Q9UIF3		0.239742			84	13	KLK3_HUMAN Prostate-specific antigen OS=Homo sapiens GN=KLK3 PE=1 SV=2	P07288 (+1)		0.235863			84	46	ROP1A_HUMAN Ropporin-1A OS=Homo sapiens GN=ROPN1 PE=1 SV=2	Q9HAT0		0.371757			84	25	ALDOA_HUMAN Fructose-bisphosphate aldolase A OS=Homo sapiens GN=ALDOA PE=1 SV=2	P04075		0.618694
	85	95	ALBU_HUMAN Serum albumin OS=Homo sapiens GN=ALB PE=1 SV=2	P02768 (+1)		0.240372			85	92	OS9_HUMAN Protein OS-9 OS=Homo sapiens GN=OS9 PE=1 SV=1	Q13438 (+2)		0.235999			85	71	HSP7C_HUMAN Heat shock cognate 71 kDa protein OS=Homo sapiens GN=HSPA8 PE=1 SV=1	P11142		0.314683			85	108	PRDX5_HUMAN Peroxiredoxin-5, mitochondrial OS=Homo sapiens GN=PRDX5 PE=1 SV=3	P30044		0.625463
	86	6	CLUS_HUMAN Clusterin OS=Homo sapiens GN=CLU PE=1 SV=1	P10909		0.240864			86	108	PRDX5_HUMAN Peroxiredoxin-5, mitochondrial OS=Homo sapiens GN=PRDX5 PE=1 SV=3	P30044		0.240934			86	74	HSP71_HUMAN Heat shock 70 kDa protein 1A/1B OS=Homo sapiens GN=HSPA1A PE=1 SV=5	P08107		0.337659			86	78	APOA1_HUMAN Apolipoprotein A-I OS=Homo sapiens GN=APOA1 PE=1 SV=1	P02647		0.635695
	87	253	1433S_HUMAN 14-3-3 protein sigma OS=Homo sapiens GN=SFN PE=1 SV=1	P31947		0.241956			87	253	1433S_HUMAN 14-3-3 protein sigma OS=Homo sapiens GN=SFN PE=1 SV=1	P31947		0.2446			87	83	SPNXB_HUMAN Sperm protein associated with the nucleus on the X chromosome B/F OS=Homo sapiens GN=SPANXB1 PE=2 SV=1	Q9NS25		0.329502			87	92	OS9_HUMAN Protein OS-9 OS=Homo sapiens GN=OS9 PE=1 SV=1	Q13438 (+2)		0.636214
	88	203	F10A1_HUMAN Hsc70-interacting protein OS=Homo sapiens GN=ST13 PE=1 SV=2	P50502 (+2)		0.244508			88	30	D3DQX5_HUMAN Nucleobindin 2, isoform CRA_a OS=Homo sapiens GN=NUCB2 PE=4 SV=1	D3DQX5		0.248968			88	290	TBA1A_HUMAN Tubulin alpha-1A chain OS=Homo sapiens GN=TUBA1A PE=1 SV=1	Q71U36		0.40618			88	8	A8K9U8_HUMAN cDNA FLJ75480, highly similar to Human lactoferrin OS=Homo sapiens PE=2 SV=1	A8K9U8 (+1)		0.640709
	89	288	RS16_HUMAN 40S ribosomal protein S16 OS=Homo sapiens GN=RPS16 PE=1 SV=2	P62249 (+1)		0.247288			89	28	G3PT_HUMAN Glyceraldehyde-3-phosphate dehydrogenase, testis-specific OS=Homo sapiens GN=GAPDHS PE=1 SV=2	O14556		0.251053			89	134	Q9H7G6_HUMAN cDNA: FLJ20897 fis, clone ADKA03573 OS=Homo sapiens PE=1 SV=1	Q9H7G6 (+2)		0.33254			89	23	LAMB2_HUMAN Laminin subunit beta-2 OS=Homo sapiens GN=LAMB2 PE=1 SV=2	P55268		0.647819
	90	140	RAB2A_HUMAN Ras-related protein Rab-2A OS=Homo sapiens GN=RAB2A PE=1 SV=1	P61019		0.247949			90	71	HSP7C_HUMAN Heat shock cognate 71 kDa protein OS=Homo sapiens GN=HSPA8 PE=1 SV=1	P11142		0.25163			90	297	Q96AS2_HUMAN ASAH1 protein OS=Homo sapiens PE=2 SV=1	Q96AS2		0.334794			90	26	ATPB_HUMAN ATP synthase subunit beta, mitochondrial OS=Homo sapiens GN=ATP5B PE=1 SV=3	P06576 (+1)		0.659357
	91	341	PSB6_HUMAN Proteasome subunit beta type-6 OS=Homo sapiens GN=PSMB6 PE=1 SV=4	P28072		0.250318			91	221	H2BFS_HUMAN Histone H2B type F-S OS=Homo sapiens GN=H2BFS PE=1 SV=2	P57053 (+11)		0.251937			91	120	HEXA_HUMAN Beta-hexosaminidase subunit alpha OS=Homo sapiens GN=HEXA PE=1 SV=1	P06865 (+1)		0.373631			91	221	H2BFS_HUMAN Histone H2B type F-S OS=Homo sapiens GN=H2BFS PE=1 SV=2	P57053 (+11)		0.661887
	92	16	H2AJ_HUMAN Histone H2A.J OS=Homo sapiens GN=H2AFJ PE=1 SV=1	Q9BTM1		0.250394			92	159	1433Z_HUMAN 14-3-3 protein zeta/delta OS=Homo sapiens GN=YWHAZ PE=1 SV=1	P63104		0.253472			92	196	PRDX2_HUMAN Peroxiredoxin-2 OS=Homo sapiens GN=PRDX2 PE=1 SV=5	P32119 (+1)		0.378886			92	74	HSP71_HUMAN Heat shock 70 kDa protein 1A/1B OS=Homo sapiens GN=HSPA1A PE=1 SV=5	P08107		0.662973
	93	347	B4DYB0_HUMAN cDNA FLJ51396, highly similar to T-complex protein 1 subunit zeta-2 OS=Homo sapiens PE=2 SV=1	B4DYB0		0.252457			93	52	CRIS1_HUMAN Cysteine-rich secretory protein 1 OS=Homo sapiens GN=CRISP1 PE=1 SV=1	P54107 (+1)		0.256212			93	19	TBA3C_HUMAN Tubulin alpha-3C/D chain OS=Homo sapiens GN=TUBA3C PE=1 SV=3	Q13748		0.433903			93	50	HS71L_HUMAN Heat shock 70 kDa protein 1-like OS=Homo sapiens GN=HSPA1L PE=1 SV=2	P34931 (+1)		0.667476
	94	108	PRDX5_HUMAN Peroxiredoxin-5, mitochondrial OS=Homo sapiens GN=PRDX5 PE=1 SV=3	P30044		0.253032			94	385	1433G_HUMAN 14-3-3 protein gamma OS=Homo sapiens GN=YWHAG PE=1 SV=2	P61981		0.257554			94	108	PRDX5_HUMAN Peroxiredoxin-5, mitochondrial OS=Homo sapiens GN=PRDX5 PE=1 SV=3	P30044		0.442583			94	34	CA056_HUMAN Uncharacterized protein C1orf56 OS=Homo sapiens GN=C1orf56 PE=1 SV=1	Q9BUN1 (+1)		0.685003
	95	217	CALM_HUMAN Calmodulin OS=Homo sapiens GN=CALM1 PE=1 SV=2	P62158 (+2)		0.2556			95	99	HS90B_HUMAN Heat shock protein HSP 90-beta OS=Homo sapiens GN=HSP90AB1 PE=1 SV=4	P08238 (+1)		0.258198			95	69	ASGL1_HUMAN L-asparaginase OS=Homo sapiens GN=ASRGL1 PE=1 SV=2	Q7L266		0.363172			95	54	CH60_HUMAN 60 kDa heat shock protein, mitochondrial OS=Homo sapiens GN=HSPD1 PE=1 SV=2	P10809		0.706466
	96	135	SP17_HUMAN Sperm surface protein Sp17 OS=Homo sapiens GN=SPA17 PE=1 SV=1	Q15506		0.257357			96	2	FINC_HUMAN Fibronectin OS=Homo sapiens GN=FN1 PE=1 SV=4	P02751		0.260311			96	59	Q53HR5_HUMAN Elongation factor 1-alpha (Fragment) OS=Homo sapiens PE=2 SV=1	Q53HR5		0.358498			96	57	AKAP3_HUMAN A-kinase anchor protein 3 OS=Homo sapiens GN=AKAP3 PE=1 SV=2	O75969		0.711841
	97	198	B2MG_HUMAN Beta-2-microglobulin OS=Homo sapiens GN=B2M PE=1 SV=1	P61769 (+2)		0.258606			97	144	Q6MZM7_HUMAN Putative uncharacterized protein DKFZp686O12165 (Fragment) OS=Homo sapiens GN=DKFZp686O12165 PE=1 SV=1	Q6MZM7		0.260416			97	23	LAMB2_HUMAN Laminin subunit beta-2 OS=Homo sapiens GN=LAMB2 PE=1 SV=2	P55268		0.360021			97	47	TCPD_HUMAN T-complex protein 1 subunit delta OS=Homo sapiens GN=CCT4 PE=1 SV=4	P50991 (+1)		0.713158
	98	44	TCPB_HUMAN T-complex protein 1 subunit beta OS=Homo sapiens GN=CCT2 PE=1 SV=4	P78371 (+1)		0.260183			98	43	ZPBP1_HUMAN Zona pellucida-binding protein 1 OS=Homo sapiens GN=ZPBP PE=2 SV=1	Q9BS86 (+1)		0.261579			98	8	A8K9U8_HUMAN cDNA FLJ75480, highly similar to Human lactoferrin OS=Homo sapiens PE=2 SV=1	A8K9U8 (+1)		0.402226			98	69	ASGL1_HUMAN L-asparaginase OS=Homo sapiens GN=ASRGL1 PE=1 SV=2	Q7L266		0.721965
	99	88	MUC6_HUMAN Mucin-6 OS=Homo sapiens GN=MUC6 PE=1 SV=2	Q6W4X9		0.260324			99	148	CALR_HUMAN Calreticulin OS=Homo sapiens GN=CALR PE=1 SV=1	P27797 (+1)		0.262563			99	92	OS9_HUMAN Protein OS-9 OS=Homo sapiens GN=OS9 PE=1 SV=1	Q13438 (+2)		0.390564			99	36	GPX4_HUMAN Phospholipid hydroperoxide glutathione peroxidase, mitochondrial OS=Homo sapiens GN=GPX4 PE=1 SV=3	P36969		0.750874
	100	199	NUP53_HUMAN Nucleoporin NUP53 OS=Homo sapiens GN=NUP35 PE=1 SV=1	Q8NFH5 (+2)		0.260975			100	75	IPSP_HUMAN Plasma serine protease inhibitor OS=Homo sapiens GN=SERPINA5 PE=1 SV=2	P05154		0.26289			100	58	PRDX1_HUMAN Peroxiredoxin-1 OS=Homo sapiens GN=PRDX1 PE=1 SV=1	Q06830		0.367535			100	40	H2B1A_HUMAN Histone H2B type 1-A OS=Homo sapiens GN=HIST1H2BA PE=1 SV=3	Q96A08		0.777966
	101	130	CAMP_HUMAN Cathelicidin antimicrobial peptide OS=Homo sapiens GN=CAMP PE=1 SV=1	P49913		0.26113			101	15	B7ZLE5_HUMAN FN1 protein OS=Homo sapiens GN=FN1 PE=2 SV=1	B7ZLE5		0.264058			101	18	D3DUS9_HUMAN Triosephosphate isomerase OS=Homo sapiens GN=TPI1 PE=3 SV=1	D3DUS9		0.376205			101	134	Q9H7G6_HUMAN cDNA: FLJ20897 fis, clone ADKA03573 OS=Homo sapiens PE=1 SV=1	Q9H7G6 (+2)		0.780527
	102	152	LYZL4_HUMAN Lysozyme-like protein 4 OS=Homo sapiens GN=LYZL4 PE=2 SV=1	Q96KX0		0.265882			102	44	TCPB_HUMAN T-complex protein 1 subunit beta OS=Homo sapiens GN=CCT2 PE=1 SV=4	P78371 (+1)		0.269214			102	24	PEPC_HUMAN Gastricsin OS=Homo sapiens GN=PGC PE=1 SV=1	P20142		0.474559			102	35	ACRO_HUMAN Acrosin OS=Homo sapiens GN=ACR PE=2 SV=4	P10323		0.801157
	103	8	A8K9U8_HUMAN cDNA FLJ75480, highly similar to Human lactoferrin OS=Homo sapiens PE=2 SV=1	A8K9U8 (+1)		0.266106			103	9	GRP78_HUMAN 78 kDa glucose-regulated protein OS=Homo sapiens GN=HSPA5 PE=1 SV=2	P11021		0.270794			103	11	AKAP4_HUMAN A-kinase anchor protein 4 OS=Homo sapiens GN=AKAP4 PE=1 SV=1	Q5JQC9 (+1)		0.382716			103	62	H4_HUMAN Histone H4 OS=Homo sapiens GN=HIST1H4A PE=1 SV=2	P62805		0.802106
	104	98	DLDH_HUMAN Dihydrolipoyl dehydrogenase, mitochondrial OS=Homo sapiens GN=DLD PE=1 SV=2	P09622 (+1)		0.266659			104	95	ALBU_HUMAN Serum albumin OS=Homo sapiens GN=ALB PE=1 SV=2	P02768 (+1)		0.271353			104	10	TBB2C_HUMAN Tubulin beta-2C chain OS=Homo sapiens GN=TUBB2C PE=1 SV=1	P68371 (+2)		0.421426			104	115	RISC_HUMAN Retinoid-inducible serine carboxypeptidase OS=Homo sapiens GN=SCPEP1 PE=1 SV=1	Q9HB40		0.814102
	105	134	Q9H7G6_HUMAN cDNA: FLJ20897 fis, clone ADKA03573 OS=Homo sapiens PE=1 SV=1	Q9H7G6 (+2)		0.269874			105	103	PDIA1_HUMAN Protein disulfide-isomerase OS=Homo sapiens GN=P4HB PE=1 SV=3	P07237		0.274587			105	54	CH60_HUMAN 60 kDa heat shock protein, mitochondrial OS=Homo sapiens GN=HSPD1 PE=1 SV=2	P10809		0.455325			105	16	H2AJ_HUMAN Histone H2A.J OS=Homo sapiens GN=H2AFJ PE=1 SV=1	Q9BTM1		0.836793
	106	385	1433G_HUMAN 14-3-3 protein gamma OS=Homo sapiens GN=YWHAG PE=1 SV=2	P61981		0.271805			106	14	HS90A_HUMAN Heat shock protein HSP 90-alpha OS=Homo sapiens GN=HSP90AA1 PE=1 SV=5	P07900		0.275711			106	117	ATPO_HUMAN ATP synthase subunit O, mitochondrial OS=Homo sapiens GN=ATP5O PE=1 SV=1	P48047		0.412793			106	43	ZPBP1_HUMAN Zona pellucida-binding protein 1 OS=Homo sapiens GN=ZPBP PE=2 SV=1	Q9BS86 (+1)		0.862768
	107	255	FTMT_HUMAN Ferritin, mitochondrial OS=Homo sapiens GN=FTMT PE=1 SV=1	Q8N4E7		0.274053			107	226	1433B_HUMAN 14-3-3 protein beta/alpha OS=Homo sapiens GN=YWHAB PE=1 SV=3	P31946 (+1)		0.27716			107	28	G3PT_HUMAN Glyceraldehyde-3-phosphate dehydrogenase, testis-specific OS=Homo sapiens GN=GAPDHS PE=1 SV=2	O14556		0.497308			107	68	SPESP_HUMAN Sperm equatorial segment protein 1 OS=Homo sapiens GN=SPESP1 PE=1 SV=1	Q6UW49		0.863433
	108	57	AKAP3_HUMAN A-kinase anchor protein 3 OS=Homo sapiens GN=AKAP3 PE=1 SV=2	O75969		0.274768			108	36	GPX4_HUMAN Phospholipid hydroperoxide glutathione peroxidase, mitochondrial OS=Homo sapiens GN=GPX4 PE=1 SV=3	P36969		0.277473			108	76	EF1G_HUMAN Elongation factor 1-gamma OS=Homo sapiens GN=EEF1G PE=1 SV=3	P26641 (+1)		0.489954			108	12	ODFP2_HUMAN Outer dense fiber protein 2 OS=Homo sapiens GN=ODF2 PE=1 SV=1	Q5BJF6 (+2)		0.866689
	109	17	LIPL_HUMAN Lipoprotein lipase OS=Homo sapiens GN=LPL PE=1 SV=1	P06858 (+3)		0.27588			109	107	MMP2_HUMAN 72 kDa type IV collagenase OS=Homo sapiens GN=MMP2 PE=1 SV=2	P08253		0.279301			109	91	TCPZ_HUMAN T-complex protein 1 subunit zeta OS=Homo sapiens GN=CCT6A PE=1 SV=3	P40227 (+2)		0.504343			109	175	H2AV_HUMAN Histone H2A.V OS=Homo sapiens GN=H2AFV PE=1 SV=3	Q71UI9 (+1)		0.893833
	110	184	DNJA4_HUMAN DnaJ homolog subfamily A member 4 OS=Homo sapiens GN=DNAJA4 PE=1 SV=1	Q8WW22		0.277033			110	34	CA056_HUMAN Uncharacterized protein C1orf56 OS=Homo sapiens GN=C1orf56 PE=1 SV=1	Q9BUN1 (+1)		0.280863			110	16	H2AJ_HUMAN Histone H2A.J OS=Homo sapiens GN=H2AFJ PE=1 SV=1	Q9BTM1		0.538354			110	44	TCPB_HUMAN T-complex protein 1 subunit beta OS=Homo sapiens GN=CCT2 PE=1 SV=4	P78371 (+1)		0.902659
	111	279	GSHR_HUMAN Glutathione reductase, mitochondrial OS=Homo sapiens GN=GSR PE=1 SV=2	P00390 (+1)		0.278371			111	189	MSLN_HUMAN Mesothelin OS=Homo sapiens GN=MSLN PE=1 SV=2	Q13421 (+1)		0.280902			111	26	ATPB_HUMAN ATP synthase subunit beta, mitochondrial OS=Homo sapiens GN=ATP5B PE=1 SV=3	P06576 (+1)		0.510372			111	61	TEKT2_HUMAN Tektin-2 OS=Homo sapiens GN=TEKT2 PE=1 SV=1	Q9UIF3		0.907298
	112	210	PATE1_HUMAN Prostate and testis expressed protein 1 OS=Homo sapiens GN=PATE1 PE=2 SV=1	Q8WXA2		0.280605			112	170	PROF1_HUMAN Profilin-1 OS=Homo sapiens GN=PFN1 PE=1 SV=2	P07737		0.283074			112	86	ODP2_HUMAN Dihydrolipoyllysine-residue acetyltransferase component of pyruvate dehydrogenase complex, mitochondrial OS=Homo sapiens GN=DLAT PE=1 SV=3	P10515 (+1)		0.433102			112	20	ENOA_HUMAN Alpha-enolase OS=Homo sapiens GN=ENO1 PE=1 SV=2	P06733		0.910016
	113	85	K1C10_HUMAN Keratin, type I cytoskeletal 10 OS=Homo sapiens GN=KRT10 PE=1 SV=6	P13645		0.283002			113	218	CAB45_HUMAN 45 kDa calcium-binding protein OS=Homo sapiens GN=SDF4 PE=1 SV=1	Q9BRK5		0.284869			113	136	CP080_HUMAN UPF0468 protein C16orf80 OS=Homo sapiens GN=C16orf80 PE=1 SV=1	Q9Y6A4		0.418527			113	77	TCPQ_HUMAN T-complex protein 1 subunit theta OS=Homo sapiens GN=CCT8 PE=1 SV=4	P50990 (+1)		0.914742
	114	99	HS90B_HUMAN Heat shock protein HSP 90-beta OS=Homo sapiens GN=HSP90AB1 PE=1 SV=4	P08238 (+1)		0.283263			114	195	DNJC3_HUMAN DnaJ homolog subfamily C member 3 OS=Homo sapiens GN=DNAJC3 PE=1 SV=1	Q13217		0.285269			114	47	TCPD_HUMAN T-complex protein 1 subunit delta OS=Homo sapiens GN=CCT4 PE=1 SV=4	P50991 (+1)		0.453935			114	117	ATPO_HUMAN ATP synthase subunit O, mitochondrial OS=Homo sapiens GN=ATP5O PE=1 SV=1	P48047		0.969239
	115	86	ODP2_HUMAN Dihydrolipoyllysine-residue acetyltransferase component of pyruvate dehydrogenase complex, mitochondrial OS=Homo sapiens GN=DLAT PE=1 SV=3	P10515 (+1)		0.285069			115	128	ANXA1_HUMAN Annexin A1 OS=Homo sapiens GN=ANXA1 PE=1 SV=2	P04083		0.285553			115	39	LAMC1_HUMAN Laminin subunit gamma-1 OS=Homo sapiens GN=LAMC1 PE=1 SV=3	P11047		0.469333			115	37	RUVB2_HUMAN RuvB-like 2 OS=Homo sapiens GN=RUVBL2 PE=1 SV=3	Q9Y230		0.982001
	116	159	1433Z_HUMAN 14-3-3 protein zeta/delta OS=Homo sapiens GN=YWHAZ PE=1 SV=1	P63104		0.286252			116	139	MYH9_HUMAN Myosin-9 OS=Homo sapiens GN=MYH9 PE=1 SV=4	P35579		0.287336			116	10	TBB2C_HUMAN Tubulin beta-2C chain OS=Homo sapiens GN=TUBB2C PE=1 SV=1	P68371 (+2)		0.433033			116	89	CABYR_HUMAN Calcium-binding tyrosine phosphorylation-regulated protein OS=Homo sapiens GN=CABYR PE=1 SV=2	O75952		1.01302
	117	38	MXRA5_HUMAN Matrix-remodeling-associated protein 5 OS=Homo sapiens GN=MXRA5 PE=2 SV=2	Q9NR99		0.287026			117	50	HS71L_HUMAN Heat shock 70 kDa protein 1-like OS=Homo sapiens GN=HSPA1L PE=1 SV=2	P34931 (+1)		0.288123			117	175	H2AV_HUMAN Histone H2A.V OS=Homo sapiens GN=H2AFV PE=1 SV=3	Q71UI9 (+1)		0.496765			117	41	ODF3A_HUMAN Outer dense fiber protein 3 OS=Homo sapiens GN=ODF3 PE=2 SV=1	Q96PU9		1.01393
	118	82	K22E_HUMAN Keratin, type II cytoskeletal 2 epidermal OS=Homo sapiens GN=KRT2 PE=1 SV=2	P35908		0.290248			118	161	SAP_HUMAN Proactivator polypeptide OS=Homo sapiens GN=PSAP PE=1 SV=2	P07602 (+5)		0.289026			118	39	LAMC1_HUMAN Laminin subunit gamma-1 OS=Homo sapiens GN=LAMC1 PE=1 SV=3	P11047		0.48739								Median
	119	136	CP080_HUMAN UPF0468 protein C16orf80 OS=Homo sapiens GN=C16orf80 PE=1 SV=1	Q9Y6A4		0.291361			119	74	HSP71_HUMAN Heat shock 70 kDa protein 1A/1B OS=Homo sapiens GN=HSPA1A PE=1 SV=5	P08107		0.289048			119	89	CABYR_HUMAN Calcium-binding tyrosine phosphorylation-regulated protein OS=Homo sapiens GN=CABYR PE=1 SV=2	O75952		0.574353								0.451619
	120	74	HSP71_HUMAN Heat shock 70 kDa protein 1A/1B OS=Homo sapiens GN=HSPA1A PE=1 SV=5	P08107		0.294597			120	7	HSP72_HUMAN Heat shock-related 70 kDa protein 2 OS=Homo sapiens GN=HSPA2 PE=1 SV=1	P54652		0.28913			120	26	ATPB_HUMAN ATP synthase subunit beta, mitochondrial OS=Homo sapiens GN=ATP5B PE=1 SV=3	P06576 (+1)		0.46516
	121	278	PCBP1_HUMAN Poly(rC)-binding protein 1 OS=Homo sapiens GN=PCBP1 PE=1 SV=2	Q15365		0.29827			121	20	ENOA_HUMAN Alpha-enolase OS=Homo sapiens GN=ENO1 PE=1 SV=2	P06733		0.291021			121	86	ODP2_HUMAN Dihydrolipoyllysine-residue acetyltransferase component of pyruvate dehydrogenase complex, mitochondrial OS=Homo sapiens GN=DLAT PE=1 SV=3	P10515 (+1)		0.471466
	122	81	ATPA_HUMAN ATP synthase subunit alpha, mitochondrial OS=Homo sapiens GN=ATP5A1 PE=1 SV=1	P25705		0.299265			122	126	TCPG_HUMAN T-complex protein 1 subunit gamma OS=Homo sapiens GN=CCT3 PE=1 SV=4	P49368 (+3)		0.291369			122	107	MMP2_HUMAN 72 kDa type IV collagenase OS=Homo sapiens GN=MMP2 PE=1 SV=2	P08253		0.557523
	123	234	VDAC3_HUMAN Voltage-dependent anion-selective channel protein 3 OS=Homo sapiens GN=VDAC3 PE=1 SV=1	Q9Y277		0.300912			123	233	DNJB9_HUMAN DnaJ homolog subfamily B member 9 OS=Homo sapiens GN=DNAJB9 PE=1 SV=1	Q9UBS3		0.291967			123	456	KPYM_HUMAN Pyruvate kinase isozymes M1/M2 OS=Homo sapiens GN=PKM2 PE=1 SV=4	P14618		0.516932
	124	26	ATPB_HUMAN ATP synthase subunit beta, mitochondrial OS=Homo sapiens GN=ATP5B PE=1 SV=3	P06576 (+1)		0.301033			124	27	ENPL_HUMAN Endoplasmin OS=Homo sapiens GN=HSP90B1 PE=1 SV=1	P14625 (+1)		0.299256			124	78	APOA1_HUMAN Apolipoprotein A-I OS=Homo sapiens GN=APOA1 PE=1 SV=1	P02647		0.636852
	125	328	RIBC1_HUMAN RIB43A-like with coiled-coils protein 1 OS=Homo sapiens GN=RIBC1 PE=2 SV=1	Q8N443 (+1)		0.304499			125	31	LAMA5_HUMAN Laminin subunit alpha-5 OS=Homo sapiens GN=LAMA5 PE=1 SV=7	O15230		0.303813			125	47	TCPD_HUMAN T-complex protein 1 subunit delta OS=Homo sapiens GN=CCT4 PE=1 SV=4	P50991 (+1)		0.482376
	126	190	CATL1_HUMAN Cathepsin L1 OS=Homo sapiens GN=CTSL1 PE=1 SV=2	P07711 (+2)		0.304875			126	82	K22E_HUMAN Keratin, type II cytoskeletal 2 epidermal OS=Homo sapiens GN=KRT2 PE=1 SV=2	P35908		0.304061			126	44	TCPB_HUMAN T-complex protein 1 subunit beta OS=Homo sapiens GN=CCT2 PE=1 SV=4	P78371 (+1)		0.496704
	127	22	K2C1_HUMAN Keratin, type II cytoskeletal 1 OS=Homo sapiens GN=KRT1 PE=1 SV=6	P04264		0.305766			127	51	K1C9_HUMAN Keratin, type I cytoskeletal 9 OS=Homo sapiens GN=KRT9 PE=1 SV=3	P35527		0.304488			127	55	B4DRT3_HUMAN Pyruvate kinase OS=Homo sapiens PE=2 SV=1	B4DRT3		0.540795
	128	153	PEBP1_HUMAN Phosphatidylethanolamine-binding protein 1 OS=Homo sapiens GN=PEBP1 PE=1 SV=3	P30086		0.306118			128	59	Q53HR5_HUMAN Elongation factor 1-alpha (Fragment) OS=Homo sapiens PE=2 SV=1	Q53HR5		0.307292			128	61	TEKT2_HUMAN Tektin-2 OS=Homo sapiens GN=TEKT2 PE=1 SV=1	Q9UIF3		0.614629
	129	23	LAMB2_HUMAN Laminin subunit beta-2 OS=Homo sapiens GN=LAMB2 PE=1 SV=2	P55268		0.306527			129	204	ANXA2_HUMAN Annexin A2 OS=Homo sapiens GN=ANXA2 PE=1 SV=2	P07355		0.308187			129	41	ODF3A_HUMAN Outer dense fiber protein 3 OS=Homo sapiens GN=ODF3 PE=2 SV=1	Q96PU9		0.666477
	130	47	TCPD_HUMAN T-complex protein 1 subunit delta OS=Homo sapiens GN=CCT4 PE=1 SV=4	P50991 (+1)		0.308209			130	55	B4DRT3_HUMAN Pyruvate kinase OS=Homo sapiens PE=2 SV=1	B4DRT3		0.30871			130	20	ENOA_HUMAN Alpha-enolase OS=Homo sapiens GN=ENO1 PE=1 SV=2	P06733		0.575393
	131	226	1433B_HUMAN 14-3-3 protein beta/alpha OS=Homo sapiens GN=YWHAB PE=1 SV=3	P31946 (+1)		0.308221			131	79	HYOU1_HUMAN Hypoxia up-regulated protein 1 OS=Homo sapiens GN=HYOU1 PE=1 SV=1	Q9Y4L1		0.309167			131	68	SPESP_HUMAN Sperm equatorial segment protein 1 OS=Homo sapiens GN=SPESP1 PE=1 SV=1	Q6UW49		0.668191
	132	170	PROF1_HUMAN Profilin-1 OS=Homo sapiens GN=PFN1 PE=1 SV=2	P07737		0.308715			132	86	ODP2_HUMAN Dihydrolipoyllysine-residue acetyltransferase component of pyruvate dehydrogenase complex, mitochondrial OS=Homo sapiens GN=DLAT PE=1 SV=3	P10515 (+1)		0.310688			132	103	PDIA1_HUMAN Protein disulfide-isomerase OS=Homo sapiens GN=P4HB PE=1 SV=3	P07237		0.570042
	133	156	DCTN2_HUMAN Dynactin subunit 2 OS=Homo sapiens GN=DCTN2 PE=1 SV=4	Q13561 (+3)		0.309795			133	88	MUC6_HUMAN Mucin-6 OS=Homo sapiens GN=MUC6 PE=1 SV=2	Q6W4X9		0.314508			133	34	CA056_HUMAN Uncharacterized protein C1orf56 OS=Homo sapiens GN=C1orf56 PE=1 SV=1	Q9BUN1 (+1)		0.694173
	134	313	FA71B_HUMAN Protein FAM71B OS=Homo sapiens GN=FAM71B PE=1 SV=2	Q8TC56		0.311521			134	37	RUVB2_HUMAN RuvB-like 2 OS=Homo sapiens GN=RUVBL2 PE=1 SV=3	Q9Y230		0.314564			134	35	ACRO_HUMAN Acrosin OS=Homo sapiens GN=ACR PE=2 SV=4	P10323		0.729646
	135	146	Q5T6T0_HUMAN Progestagen-associated endometrial protein (Fragment) OS=Homo sapiens GN=PAEP PE=2 SV=1	Q5T6T0		0.313585			135	26	ATPB_HUMAN ATP synthase subunit beta, mitochondrial OS=Homo sapiens GN=ATP5B PE=1 SV=3	P06576 (+1)		0.317608			135	31	LAMA5_HUMAN Laminin subunit alpha-5 OS=Homo sapiens GN=LAMA5 PE=1 SV=7	O15230		0.678472
	136	46	ROP1A_HUMAN Ropporin-1A OS=Homo sapiens GN=ROPN1 PE=1 SV=2	Q9HAT0		0.313727			136	117	ATPO_HUMAN ATP synthase subunit O, mitochondrial OS=Homo sapiens GN=ATP5O PE=1 SV=1	P48047		0.324159			136	57	AKAP3_HUMAN A-kinase anchor protein 3 OS=Homo sapiens GN=AKAP3 PE=1 SV=2	O75969		0.699846
	137	125	GAS8_HUMAN Growth arrest-specific protein 8 OS=Homo sapiens GN=GAS8 PE=1 SV=1	O95995		0.313728			137	130	CAMP_HUMAN Cathelicidin antimicrobial peptide OS=Homo sapiens GN=CAMP PE=1 SV=1	P49913		0.325477			137	77	TCPQ_HUMAN T-complex protein 1 subunit theta OS=Homo sapiens GN=CCT8 PE=1 SV=4	P50990 (+1)		0.682323
	138	101	VIME_HUMAN Vimentin OS=Homo sapiens GN=VIM PE=1 SV=4	P08670		0.317393			138	186	CLIC1_HUMAN Chloride intracellular channel protein 1 OS=Homo sapiens GN=CLIC1 PE=1 SV=4	O00299 (+1)		0.32932			138	43	ZPBP1_HUMAN Zona pellucida-binding protein 1 OS=Homo sapiens GN=ZPBP PE=2 SV=1	Q9BS86 (+1)		0.776537
	139	173	EFCB6_HUMAN EF-hand calcium-binding domain-containing protein 6 OS=Homo sapiens GN=EFCAB6 PE=1 SV=1	Q5THR3		0.321583			139	62	H4_HUMAN Histone H4 OS=Homo sapiens GN=HIST1H4A PE=1 SV=2	P62805		0.329748			139	65	APOA4_HUMAN Apolipoprotein A-IV OS=Homo sapiens GN=APOA4 PE=1 SV=3	P06727		1.00778
	140	202	PGK1_HUMAN Phosphoglycerate kinase 1 OS=Homo sapiens GN=PGK1 PE=1 SV=3	P00558 (+1)		0.325754			140	115	RISC_HUMAN Retinoid-inducible serine carboxypeptidase OS=Homo sapiens GN=SCPEP1 PE=1 SV=1	Q9HB40		0.329893								Median
	141	116	IDLC_HUMAN Axonemal dynein light intermediate polypeptide 1 OS=Homo sapiens GN=DNALI1 PE=2 SV=2	O14645		0.326053			141	78	APOA1_HUMAN Apolipoprotein A-I OS=Homo sapiens GN=APOA1 PE=1 SV=1	P02647		0.331295								0.284111
	142	25	ALDOA_HUMAN Fructose-bisphosphate aldolase A OS=Homo sapiens GN=ALDOA PE=1 SV=2	P04075		0.32632			142	40	H2B1A_HUMAN Histone H2B type 1-A OS=Homo sapiens GN=HIST1H2BA PE=1 SV=3	Q96A08		0.333076
	143	122	SACA1_HUMAN Sperm acrosome membrane-associated protein 1 OS=Homo sapiens GN=SPACA1 PE=1 SV=1	Q9HBV2		0.326686			143	72	LG3BP_HUMAN Galectin-3-binding protein OS=Homo sapiens GN=LGALS3BP PE=1 SV=1	Q08380 (+1)		0.33382
	144	14	HS90A_HUMAN Heat shock protein HSP 90-alpha OS=Homo sapiens GN=HSP90AA1 PE=1 SV=5	P07900		0.327276			144	38	MXRA5_HUMAN Matrix-remodeling-associated protein 5 OS=Homo sapiens GN=MXRA5 PE=2 SV=2	Q9NR99		0.335115
	145	84	DYL1_HUMAN Dynein light chain 1, cytoplasmic OS=Homo sapiens GN=DYNLL1 PE=1 SV=1	P63167		0.332987			145	192	VWA1_HUMAN von Willebrand factor A domain-containing protein 1 OS=Homo sapiens GN=VWA1 PE=2 SV=1	Q6PCB0		0.34171
	146	24	PEPC_HUMAN Gastricsin OS=Homo sapiens GN=PGC PE=1 SV=1	P20142		0.334632			146	118	ACTN4_HUMAN Alpha-actinin-4 OS=Homo sapiens GN=ACTN4 PE=1 SV=2	O43707		0.344375
	147	163	CUTC_HUMAN Copper homeostasis protein cutC homolog OS=Homo sapiens GN=CUTC PE=1 SV=1	Q9NTM9		0.337623			147	303	K2C6A_HUMAN Keratin, type II cytoskeletal 6A OS=Homo sapiens GN=KRT6A PE=1 SV=3	P02538 (+1)		0.34635
	148	34	CA056_HUMAN Uncharacterized protein C1orf56 OS=Homo sapiens GN=C1orf56 PE=1 SV=1	Q9BUN1 (+1)		0.338444			148	114	TERA_HUMAN Transitional endoplasmic reticulum ATPase OS=Homo sapiens GN=VCP PE=1 SV=4	P55072		0.348092
	149	73	GSTM3_HUMAN Glutathione S-transferase Mu 3 OS=Homo sapiens GN=GSTM3 PE=1 SV=3	P21266		0.345232			149	104	HSP13_HUMAN Heat shock 70 kDa protein 13 OS=Homo sapiens GN=HSPA13 PE=1 SV=1	P48723 (+1)		0.35878
	150	33	ACTB_HUMAN Actin, cytoplasmic 1 OS=Homo sapiens GN=ACTB PE=1 SV=1	P60709 (+7)		0.349321			150	133	LIPE_HUMAN Endothelial lipase OS=Homo sapiens GN=LIPG PE=1 SV=1	Q9Y5X9 (+2)		0.370877
	151	83	SPNXB_HUMAN Sperm protein associated with the nucleus on the X chromosome B/F OS=Homo sapiens GN=SPANXB1 PE=2 SV=1	Q9NS25		0.349373			151	197	CADH1_HUMAN Cadherin-1 OS=Homo sapiens GN=CDH1 PE=1 SV=3	P12830 (+6)		0.371494
	152	89	CABYR_HUMAN Calcium-binding tyrosine phosphorylation-regulated protein OS=Homo sapiens GN=CABYR PE=1 SV=2	O75952		0.35197			152	45	PDIA3_HUMAN Protein disulfide-isomerase A3 OS=Homo sapiens GN=PDIA3 PE=1 SV=4	P30101		0.374265
	153	91	TCPZ_HUMAN T-complex protein 1 subunit zeta OS=Homo sapiens GN=CCT6A PE=1 SV=3	P40227 (+2)		0.35311			153	299	CHID1_HUMAN Chitinase domain-containing protein 1 OS=Homo sapiens GN=CHID1 PE=1 SV=1	Q9BWS9 (+2)		0.3749
	154	131	ALDR_HUMAN Aldose reductase OS=Homo sapiens GN=AKR1B1 PE=1 SV=3	P15121		0.35325			154	81	ATPA_HUMAN ATP synthase subunit alpha, mitochondrial OS=Homo sapiens GN=ATP5A1 PE=1 SV=1	P25705		0.378854
	155	93	CC147_HUMAN Coiled-coil domain-containing protein 147 OS=Homo sapiens GN=CCDC147 PE=2 SV=1	Q5T655 (+1)		0.354362			155	54	CH60_HUMAN 60 kDa heat shock protein, mitochondrial OS=Homo sapiens GN=HSPD1 PE=1 SV=2	P10809		0.384958
	156	157	IMMT_HUMAN Mitochondrial inner membrane protein OS=Homo sapiens GN=IMMT PE=1 SV=1	Q16891 (+4)		0.355711			156	149	CATF_HUMAN Cathepsin F OS=Homo sapiens GN=CTSF PE=1 SV=1	Q9UBX1		0.38972
	157	76	EF1G_HUMAN Elongation factor 1-gamma OS=Homo sapiens GN=EEF1G PE=1 SV=3	P26641 (+1)		0.369818			157	142	EZRI_HUMAN Ezrin OS=Homo sapiens GN=EZR PE=1 SV=4	P15311 (+2)		0.411552
	158	201	STIP1_HUMAN Stress-induced-phosphoprotein 1 OS=Homo sapiens GN=STIP1 PE=1 SV=1	P31948 (+1)		0.370286			158	143	B7Z6Q5_HUMAN Beta-galactosidase OS=Homo sapiens PE=2 SV=1	B7Z6Q5		0.413669
	159	58	PRDX1_HUMAN Peroxiredoxin-1 OS=Homo sapiens GN=PRDX1 PE=1 SV=1	Q06830		0.372298			159	64	CBPZ_HUMAN Carboxypeptidase Z OS=Homo sapiens GN=CPZ PE=1 SV=2	Q66K79		0.42536
	160	67	MATN2_HUMAN Matrilin-2 OS=Homo sapiens GN=MATN2 PE=1 SV=3	O00339		0.372617			160	90	LDHC_HUMAN L-lactate dehydrogenase C chain OS=Homo sapiens GN=LDHC PE=2 SV=4	P07864		0.436475
	161	31	LAMA5_HUMAN Laminin subunit alpha-5 OS=Homo sapiens GN=LAMA5 PE=1 SV=7	O15230		0.373645			161	11	AKAP4_HUMAN A-kinase anchor protein 4 OS=Homo sapiens GN=AKAP4 PE=1 SV=1	Q5JQC9 (+1)		0.447982
	162	312	Q32WN1_HUMAN SPANX-B OS=Homo sapiens PE=4 SV=1	Q32WN1		0.373736			162	77	TCPQ_HUMAN T-complex protein 1 subunit theta OS=Homo sapiens GN=CCT8 PE=1 SV=4	P50990 (+1)		0.458617
	163	19	TBA3C_HUMAN Tubulin alpha-3C/D chain OS=Homo sapiens GN=TUBA3C PE=1 SV=3	Q13748		0.374754			163	80	TCPA_HUMAN T-complex protein 1 subunit alpha OS=Homo sapiens GN=TCP1 PE=1 SV=1	P17987		0.465321
	164	90	LDHC_HUMAN L-lactate dehydrogenase C chain OS=Homo sapiens GN=LDHC PE=2 SV=4	P07864		0.375772			164	176	PPIA_HUMAN Peptidyl-prolyl cis-trans isomerase A OS=Homo sapiens GN=PPIA PE=1 SV=2	P62937 (+3)		0.47786
	165	316	SLPI_HUMAN Antileukoproteinase OS=Homo sapiens GN=SLPI PE=1 SV=2	P03973		0.376692			165	132	PLOD1_HUMAN Procollagen-lysine,2-oxoglutarate 5-dioxygenase 1 OS=Homo sapiens GN=PLOD1 PE=1 SV=2	Q02809 (+3)		0.497523
	166	296	RNS13_HUMAN Ribonuclease-like protein 13 OS=Homo sapiens GN=RNASE13 PE=2 SV=1	Q5GAN3		0.380412			166	57	AKAP3_HUMAN A-kinase anchor protein 3 OS=Homo sapiens GN=AKAP3 PE=1 SV=2	O75969		0.503546
	167	207	BASP1_HUMAN Brain acid soluble protein 1 OS=Homo sapiens GN=BASP1 PE=1 SV=2	P80723		0.384861			167	182	AGAL_HUMAN Alpha-galactosidase A OS=Homo sapiens GN=GLA PE=1 SV=1	P06280 (+2)		0.54216
	168	121	PGK2_HUMAN Phosphoglycerate kinase 2 OS=Homo sapiens GN=PGK2 PE=1 SV=3	P07205		0.387944			168	120	HEXA_HUMAN Beta-hexosaminidase subunit alpha OS=Homo sapiens GN=HEXA PE=1 SV=1	P06865 (+1)		0.5796
	169	271	PSMD4_HUMAN 26S proteasome non-ATPase regulatory subunit 4 OS=Homo sapiens GN=PSMD4 PE=1 SV=1	P55036		0.388743			169	119	PRELP_HUMAN Prolargin OS=Homo sapiens GN=PRELP PE=1 SV=1	P51888 (+1)		0.607012
	170	80	TCPA_HUMAN T-complex protein 1 subunit alpha OS=Homo sapiens GN=TCP1 PE=1 SV=1	P17987		0.388807			170	97	GANAB_HUMAN Neutral alpha-glucosidase AB OS=Homo sapiens GN=GANAB PE=1 SV=3	Q14697 (+1)		0.624195
	171	92	OS9_HUMAN Protein OS-9 OS=Homo sapiens GN=OS9 PE=1 SV=1	Q13438 (+2)		0.390189			171	16	H2AJ_HUMAN Histone H2A.J OS=Homo sapiens GN=H2AFJ PE=1 SV=1	Q9BTM1		0.653508
	172	27	ENPL_HUMAN Endoplasmin OS=Homo sapiens GN=HSP90B1 PE=1 SV=1	P14625 (+1)		0.393772			172	102	TCPH_HUMAN T-complex protein 1 subunit eta OS=Homo sapiens GN=CCT7 PE=1 SV=2	Q99832 (+3)		0.722055
	173	346	K1C16_HUMAN Keratin, type I cytoskeletal 16 OS=Homo sapiens GN=KRT16 PE=1 SV=4	P08779		0.39525			173	175	H2AV_HUMAN Histone H2A.V OS=Homo sapiens GN=H2AFV PE=1 SV=3	Q71UI9 (+1)		0.791568
	174	150	GLU2B_HUMAN Glucosidase 2 subunit beta OS=Homo sapiens GN=PRKCSH PE=1 SV=2	P14314 (+2)		0.399227								Median
	175	196	PRDX2_HUMAN Peroxiredoxin-2 OS=Homo sapiens GN=PRDX2 PE=1 SV=5	P32119 (+1)		0.40152								0.2446
	176	13	KLK3_HUMAN Prostate-specific antigen OS=Homo sapiens GN=KLK3 PE=1 SV=2	P07288 (+1)		0.404227
	177	66	G3P_HUMAN Glyceraldehyde-3-phosphate dehydrogenase OS=Homo sapiens GN=GAPDH PE=1 SV=3	P04406		0.4082
	178	325	IQCD_HUMAN IQ domain-containing protein D OS=Homo sapiens GN=IQCD PE=2 SV=2	Q96DY2		0.412748
	179	275	DNJB6_HUMAN DnaJ homolog subfamily B member 6 OS=Homo sapiens GN=DNAJB6 PE=1 SV=2	O75190 (+3)		0.41763
	180	274	RL23A_HUMAN 60S ribosomal protein L23a OS=Homo sapiens GN=RPL23A PE=1 SV=1	P62750		0.417636
	181	45	PDIA3_HUMAN Protein disulfide-isomerase A3 OS=Homo sapiens GN=PDIA3 PE=1 SV=4	P30101		0.418473
	182	20	ENOA_HUMAN Alpha-enolase OS=Homo sapiens GN=ENO1 PE=1 SV=2	P06733		0.42277
	183	126	TCPG_HUMAN T-complex protein 1 subunit gamma OS=Homo sapiens GN=CCT3 PE=1 SV=4	P49368 (+3)		0.42558
	184	228	PSD7_HUMAN 26S proteasome non-ATPase regulatory subunit 7 OS=Homo sapiens GN=PSMD7 PE=1 SV=2	P51665 (+1)		0.428164
	185	43	ZPBP1_HUMAN Zona pellucida-binding protein 1 OS=Homo sapiens GN=ZPBP PE=2 SV=1	Q9BS86 (+1)		0.43175
	186	290	TBA1A_HUMAN Tubulin alpha-1A chain OS=Homo sapiens GN=TUBA1A PE=1 SV=1	Q71U36		0.433246
	187	160	NEUR1_HUMAN Sialidase-1 OS=Homo sapiens GN=NEU1 PE=1 SV=1	Q99519 (+1)		0.434351
	188	129	ACRBP_HUMAN Acrosin-binding protein OS=Homo sapiens GN=ACRBP PE=2 SV=1	Q8NEB7 (+2)		0.435732
	189	56	1433E_HUMAN 14-3-3 protein epsilon OS=Homo sapiens GN=YWHAE PE=1 SV=1	P62258		0.436133
	190	222	CPNS1_HUMAN Calpain small subunit 1 OS=Homo sapiens GN=CAPNS1 PE=1 SV=1	P04632		0.43829
	191	51	K1C9_HUMAN Keratin, type I cytoskeletal 9 OS=Homo sapiens GN=KRT9 PE=1 SV=3	P35527		0.442921
	192	400	K1C14_HUMAN Keratin, type I cytoskeletal 14 OS=Homo sapiens GN=KRT14 PE=1 SV=4	P02533		0.444188
	193	587	MYL6B_HUMAN Myosin light chain 6B OS=Homo sapiens GN=MYL6B PE=1 SV=1	P14649		0.445044
	194	87	DYL2_HUMAN Dynein light chain 2, cytoplasmic OS=Homo sapiens GN=DYNLL2 PE=1 SV=1	Q96FJ2		0.445343
	195	377	K2C5_HUMAN Keratin, type II cytoskeletal 5 OS=Homo sapiens GN=KRT5 PE=1 SV=3	P13647		0.4469
	196	124	MYL6_HUMAN Myosin light polypeptide 6 OS=Homo sapiens GN=MYL6 PE=1 SV=2	P60660 (+1)		0.449947
	197	151	DNJB1_HUMAN DnaJ homolog subfamily B member 1 OS=Homo sapiens GN=DNAJB1 PE=1 SV=4	P25685 (+1)		0.452034
	198	246	DJB11_HUMAN DnaJ homolog subfamily B member 11 OS=Homo sapiens GN=DNAJB11 PE=1 SV=1	Q9UBS4		0.456673
	199	141	NUP54_HUMAN Nucleoporin p54 OS=Homo sapiens GN=NUP54 PE=1 SV=2	Q7Z3B4 (+2)		0.457566
	200	235	BAG2_HUMAN BAG family molecular chaperone regulator 2 OS=Homo sapiens GN=BAG2 PE=1 SV=1	O95816 (+2)		0.460132
	201	113	TEKT1_HUMAN Tektin-1 OS=Homo sapiens GN=TEKT1 PE=2 SV=1	Q969V4 (+1)		0.460315
	202	247	CSN5_HUMAN COP9 signalosome complex subunit 5 OS=Homo sapiens GN=COPS5 PE=1 SV=4	Q92905		0.461543
	203	148	CALR_HUMAN Calreticulin OS=Homo sapiens GN=CALR PE=1 SV=1	P27797 (+1)		0.461597
	204	39	LAMC1_HUMAN Laminin subunit gamma-1 OS=Homo sapiens GN=LAMC1 PE=1 SV=3	P11047		0.46272
	205	10	TBB2C_HUMAN Tubulin beta-2C chain OS=Homo sapiens GN=TUBB2C PE=1 SV=1	P68371 (+2)		0.464694
	206	77	TCPQ_HUMAN T-complex protein 1 subunit theta OS=Homo sapiens GN=CCT8 PE=1 SV=4	P50990 (+1)		0.467403
	207	213	CNDP2_HUMAN Cytosolic non-specific dipeptidase OS=Homo sapiens GN=CNDP2 PE=1 SV=2	Q96KP4 (+1)		0.474393
	208	53	DHSO_HUMAN Sorbitol dehydrogenase OS=Homo sapiens GN=SORD PE=1 SV=4	Q00796		0.475783
	209	158	PA2GA_HUMAN Phospholipase A2, membrane associated OS=Homo sapiens GN=PLA2G2A PE=1 SV=2	P14555		0.476774
	210	110	TCPE_HUMAN T-complex protein 1 subunit epsilon OS=Homo sapiens GN=CCT5 PE=1 SV=1	P48643 (+1)		0.476855
	211	128	ANXA1_HUMAN Annexin A1 OS=Homo sapiens GN=ANXA1 PE=1 SV=2	P04083		0.478267
	212	179	PP1R7_HUMAN Protein phosphatase 1 regulatory subunit 7 OS=Homo sapiens GN=PPP1R7 PE=1 SV=1	Q15435		0.482605
	213	105	ZG16B_HUMAN Zymogen granule protein 16 homolog B OS=Homo sapiens GN=ZG16B PE=1 SV=3	Q96DA0 (+1)		0.482986
	214	137	H33_HUMAN Histone H3.3 OS=Homo sapiens GN=H3F3A PE=1 SV=2	P84243 (+3)		0.483524
	215	181	PP2AB_HUMAN Serine/threonine-protein phosphatase 2A catalytic subunit beta isoform OS=Homo sapiens GN=PPP2CB PE=1 SV=1	P62714 (+6)		0.48771
	216	64	CBPZ_HUMAN Carboxypeptidase Z OS=Homo sapiens GN=CPZ PE=1 SV=2	Q66K79		0.490973
	217	164	PSA5_HUMAN Proteasome subunit alpha type-5 OS=Homo sapiens GN=PSMA5 PE=1 SV=3	P28066 (+1)		0.495077
	218	240	RS13_HUMAN 40S ribosomal protein S13 OS=Homo sapiens GN=RPS13 PE=1 SV=2	P62277		0.498479
	219	59	Q53HR5_HUMAN Elongation factor 1-alpha (Fragment) OS=Homo sapiens PE=2 SV=1	Q53HR5		0.501264
	220	300	GDIR1_HUMAN Rho GDP-dissociation inhibitor 1 OS=Homo sapiens GN=ARHGDIA PE=1 SV=3	P52565		0.507398
	221	63	HSPB1_HUMAN Heat shock protein beta-1 OS=Homo sapiens GN=HSPB1 PE=1 SV=2	P04792		0.508165
	222	350	PERM_HUMAN Myeloperoxidase OS=Homo sapiens GN=MPO PE=1 SV=1	P05164		0.516834
	223	29	PPAP_HUMAN Prostatic acid phosphatase OS=Homo sapiens GN=ACPP PE=1 SV=3	P15309		0.532864
	224	308	CYLC1_HUMAN Cylicin-1 OS=Homo sapiens GN=CYLC1 PE=1 SV=2	P35663		0.54014
	225	183	IF5A1_HUMAN Eukaryotic translation initiation factor 5A-1 OS=Homo sapiens GN=EIF5A PE=1 SV=2	P63241		0.54891
	226	96	KCRB_HUMAN Creatine kinase B-type OS=Homo sapiens GN=CKB PE=1 SV=1	P12277		0.619481
	227	55	B4DRT3_HUMAN Pyruvate kinase OS=Homo sapiens PE=2 SV=1	B4DRT3		0.64446
	228	252	CYLC2_HUMAN Cylicin-2 OS=Homo sapiens GN=CYLC2 PE=2 SV=1	Q14093 (+1)		0.644635
	229	102	TCPH_HUMAN T-complex protein 1 subunit eta OS=Homo sapiens GN=CCT7 PE=1 SV=2	Q99832 (+3)		0.648402
	230	60	PRDX6_HUMAN Peroxiredoxin-6 OS=Homo sapiens GN=PRDX6 PE=1 SV=3	P30041		0.670595
	231	221	H2BFS_HUMAN Histone H2B type F-S OS=Homo sapiens GN=H2BFS PE=1 SV=2	P57053 (+11)		0.675453
	232	168	SAMP_HUMAN Serum amyloid P-component OS=Homo sapiens GN=APCS PE=1 SV=2	P02743		0.722879
	233	40	H2B1A_HUMAN Histone H2B type 1-A OS=Homo sapiens GN=HIST1H2BA PE=1 SV=3	Q96A08		0.724818
	234	62	H4_HUMAN Histone H4 OS=Homo sapiens GN=HIST1H4A PE=1 SV=2	P62805		0.761324
	235	106	TEKT3_HUMAN Tektin-3 OS=Homo sapiens GN=TEKT3 PE=1 SV=1	Q9BXF9		0.870311
						Median
						0.290248
